# Supplementary material for: 2-Chloro-12-phenyl-6,7,8,9,10,11-hexa­hydro­cyclo­octa­[b]quinoline
Source: Acta Crystallogr Sect E Struct Rep Online. 2008 Apr 10;64(Pt 5):o831. doi: 10.1107/S1600536808009239 (PMC2961081; doi:10.1107/S1600536808009239)
Supplement: Supplementary file 1 [file e-64-0o831-sup1.cif]

##############################################################################
###                                                                        ###
###        Electronic paper (Acta Crystallographica Section E)             ###
###                                                                        ###
##############################################################################
#                                                                            #
# This CIF contains the data in a paper accepted for publication in Acta     #
# Crystallographica Section E. It conforms to the requirements of Notes      #
# for Authors for Section E, and has been peer reviewed under the auspices   #
# of the IUCr Commission on Journals.                                        #
#                                                                            #
# Full details of the Crystallographic Information File format               #
# are given in the paper "The Crystallographic Information File (CIF):       #
# a New Standard Archive File for Crystallography" by S. R. Hall, F. H.      #
# Allen and I. D. Brown [Acta Cryst. (1991), A47, 655-685].                  #
#                                                                            #
# The current version of the core CIF dictionary is obtainable from          #
# ftp://ftp.iucr.org/pub/cif_core.dic. The current version number is 2.4.    #
#                                                                            #
# Software is freely available for graphical display of the structure(s) in  #
# this CIF.  For information consult the CIF home page http://www.iucr.org/  #
# cif/home.html                                                              #
#                                                                            #
# This file may be used for bona fide research purposes within the           #
# scientific community so long as proper attribution is given to the journal # 
# article from which it was obtained.                                        #
#                                                                            #
##############################################################################
                                             
data_global
_audit_creation_method     'WinGX routine CIF_UPDATE'
_audit_conform_dict_name     cif_core.dic
_audit_conform_dict_version     2.3
_journal_date_recd_electronic     2008-04-04
_journal_date_accepted     2008-04-05
_journal_name_full     'Acta Crystallographica, Section E'
_journal_year     2008
_journal_volume     64
_journal_issue      5
_journal_page_first     o831
_journal_page_last     o831
_journal_paper_category     QO
_journal_coeditor_code     HK2449
_publ_contact_author_name     'Bazgir, Ayoob'
_publ_contact_author_address
;
Department of Chemistry
Islamic Azad University,
Dorood Branch,
Dorood 688173551
Iran
;
_publ_contact_author_email     a_bazgir@yahoo.com
_publ_contact_author_fax     '98(21)55277851'
_publ_contact_author_phone     '98(21)55277852'
_publ_section_title
;
2-Chloro-12-phenyl-6,7,8,9,10,11-hexahydrocycloocta[<i>b</i>]quinoline
;
loop_
    _publ_author_name
    _publ_author_address
    'Bazgir, Ayoob'
;
Department of Chemistry,
Islamic Azad University,
Dorood Branch,
Dorood 688173551
Iran
;
    'Ali Mohammad Astaraki'
;
Department of Chemistry,
Islamic Azad University,
Dorood Branch,
Dorood 688173551
Iran
;
data_I
_audit_creation_method     'WinGX routine CIF_UPDATE'
_chemical_name_systematic
;
2-Chloro-12-phenyl-6,7,8,9,10,11-hexahydrocycloocta[<i>b</i>]quinoline
;
_chemical_formula_moiety     'C21 H20 Cl1 N1'
_chemical_formula_sum     'C21 H20 Cl1 N1'
_chemical_formula_iupac     'C21 H20 Cl1 N1'
_chemical_formula_weight     321.83
_symmetry_cell_setting     triclinic
_symmetry_space_group_name_H-M     'P -1'
_symmetry_space_group_name_Hall     '-P 1'
loop_
    _symmetry_equiv_pos_as_xyz
    'x, y, z'
    '-x, -y, -z'
_cell_length_a     9.837(2)
_cell_length_b     9.980(2)
_cell_length_c     10.175(2)
_cell_angle_alpha     74.600(17)
_cell_angle_beta     70.575(16)
_cell_angle_gamma     61.829(15)
_cell_volume     823.4(3)
_cell_formula_units_Z     2
_cell_measurement_reflns_used     2086
_cell_measurement_theta_min     2.42
_cell_measurement_theta_max     27.95
_cell_measurement_temperature     298(2)
_exptl_crystal_description     block
_exptl_crystal_colour     colorless
_exptl_crystal_size_max     0.5
_exptl_crystal_size_mid     0.5
_exptl_crystal_size_min     0.25
_exptl_crystal_density_diffrn     1.298
_exptl_crystal_density_method     'not measured'
_exptl_crystal_F_000     340
_exptl_absorpt_coefficient_mu     0.231
_exptl_absorpt_correction_type     numerical
_exptl_absorpt_process_details
               'shape of crystal determined optically [PROGRAM NAME? reference?'
_exptl_absorpt_correction_T_min     0.889
_exptl_absorpt_correction_T_max     0.949
_diffrn_radiation_type     MoK\a
_diffrn_radiation_wavelength     0.71073
_diffrn_measurement_device_type     'Stoe IPDSII'
_diffrn_measurement_method     'rotation method'
_diffrn_reflns_number     8123
_diffrn_reflns_av_R_equivalents     0.0452
_diffrn_reflns_theta_min     2.42
_diffrn_reflns_theta_max     27.95
_diffrn_reflns_theta_full     27.95
_diffrn_measured_fraction_theta_max     0.98
_diffrn_measured_fraction_theta_full     0.96
_diffrn_reflns_limit_h_min     -12
_diffrn_reflns_limit_h_max     11
_diffrn_reflns_limit_k_min     -13
_diffrn_reflns_limit_k_max     10
_diffrn_reflns_limit_l_min     -13
_diffrn_reflns_limit_l_max     13
_diffrn_standards_number     0
_reflns_number_total     3801
_reflns_number_gt     3493
_reflns_threshold_expression     I>2\s(I)
_refine_ls_structure_factor_coef     Fsqd
_refine_ls_matrix_type     full
_refine_ls_R_factor_gt     0.0463
_refine_ls_wR_factor_ref     0.1256
_refine_ls_goodness_of_fit_ref     1.035
_refine_ls_restrained_S_all     1.035
_refine_ls_number_reflns     3801
_refine_ls_number_parameters     208
_refine_ls_number_restraints     0
_refine_ls_hydrogen_treatment     constr
_refine_ls_weighting_scheme     calc
_refine_ls_weighting_details
         'calc w=1/[\s^2^(Fo^2^)+(0.0607P)^2^+0.1883P] where P=(Fo^2^+2Fc^2^)/3'
_refine_ls_shift/su_max     0.006
_refine_diff_density_max     0.247
_refine_diff_density_min     -0.194
_refine_ls_extinction_method     none
loop_
    _atom_type_symbol
    _atom_type_description
    _atom_type_scat_dispersion_real
    _atom_type_scat_dispersion_imag
    _atom_type_scat_source
    C C 0.0033 0.0016 'International Tables Vol C Tables 4.2.6.8 and 6.1.1.4'
    H H 0 0 'International Tables Vol C Tables 4.2.6.8 and 6.1.1.4'
    N N 0.0061 0.0033 'International Tables Vol C Tables 4.2.6.8 and 6.1.1.4'
    O O 0.0106 0.006 'International Tables Vol C Tables 4.2.6.8 and 6.1.1.4'
    Cl Cl 0.1484 0.1585 'International Tables Vol C Tables 4.2.6.8 and 6.1.1.4'
_computing_data_collection     'X-AREA (Stoe & Cie, 2002)'
_computing_cell_refinement     'X-AREA (Stoe & Cie, 2002)'
_computing_data_reduction     'X-RED (Stoe & Cie, 2002)'
_computing_structure_solution     'SHELXS97 (Sheldrick, 2008)'
_computing_structure_refinement     'SHELXL97 (Sheldrick, 2008)'
_computing_molecular_graphics     'ORTEP-3 for Windows (Farrugia, 1997)'
_computing_publication_material     'WinGX (Farrugia, 1999)'
loop_
    _atom_site_type_symbol
    _atom_site_label
    _atom_site_fract_x
    _atom_site_fract_y
    _atom_site_fract_z
    _atom_site_U_iso_or_equiv
    _atom_site_adp_type
    _atom_site_calc_flag
    _atom_site_refinement_flags
    _atom_site_occupancy
    _atom_site_disorder_assembly
    _atom_site_disorder_group
    Cl Cl1 0.59962(5) 0.96565(4) 0.17975(4) 0.06276(16) Uani d . 1 . .
    N N1 0.51106(12) 0.54812(13) 0.69575(11) 0.0391(2) Uani d . 1 . .
    C C1 0.53821(13) 0.64045(14) 0.57445(12) 0.0354(2) Uani d . 1 . .
    C C2 0.42557(15) 0.79582(15) 0.56208(15) 0.0440(3) Uani d . 1 . .
    H H2 0.3377 0.8313 0.6366 0.053 Uiso calc R 1 . .
    C C3 0.44417(16) 0.89348(15) 0.44312(16) 0.0462(3) Uani d . 1 . .
    H H3 0.3693 0.9949 0.4354 0.055 Uiso calc R 1 . .
    C C4 0.57823(15) 0.83909(14) 0.33177(14) 0.0418(3) Uani d . 1 . .
    C C5 0.69071(14) 0.69125(14) 0.33901(13) 0.0392(3) Uani d . 1 . .
    H H5 0.7787 0.659 0.2639 0.047 Uiso calc R 1 . .
    C C6 0.67271(13) 0.58733(13) 0.46148(12) 0.0333(2) Uani d . 1 . .
    C C7 0.78256(13) 0.43037(13) 0.47776(12) 0.0339(2) Uani d . 1 . .
    C C8 0.75403(14) 0.33702(14) 0.60027(12) 0.0357(2) Uani d . 1 . .
    C C9 0.86347(17) 0.16885(15) 0.62161(14) 0.0456(3) Uani d . 1 . .
    H H9A 0.9111 0.1313 0.531 0.055 Uiso calc R 1 . .
    H H9B 0.8003 0.1139 0.6796 0.055 Uiso calc R 1 . .
    C C10 0.99695(16) 0.13077(18) 0.69016(16) 0.0542(4) Uani d . 1 . .
    H H10A 1.0455 0.0207 0.7167 0.065 Uiso calc R 1 . .
    H H10B 1.0777 0.1584 0.62 0.065 Uiso calc R 1 . .
    C C11 0.94953(18) 0.2078(2) 0.81886(16) 0.0549(4) Uani d . 1 . .
    H H11A 0.9085 0.3178 0.7909 0.066 Uiso calc R 1 . .
    H H11B 1.0445 0.1765 0.8501 0.066 Uiso calc R 1 . .
    C C12 0.82614(19) 0.17430(19) 0.94328(16) 0.0553(4) Uani d . 1 . .
    H H12A 0.8568 0.1606 1.0289 0.066 Uiso calc R 1 . .
    H H12B 0.8289 0.078 0.936 0.066 Uiso calc R 1 . .
    C C13 0.65535(18) 0.29655(18) 0.95684(14) 0.0510(3) Uani d . 1 . .
    H H13A 0.6551 0.3948 0.9529 0.061 Uiso calc R 1 . .
    H H13B 0.5927 0.2748 1.0491 0.061 Uiso calc R 1 . .
    C C14 0.57222(16) 0.31198(17) 0.84728(14) 0.0470(3) Uani d . 1 . .
    H H14A 0.5988 0.2101 0.8307 0.056 Uiso calc R 1 . .
    H H14B 0.4582 0.3605 0.8855 0.056 Uiso calc R 1 . .
    C C15 0.61401(13) 0.40276(14) 0.70838(12) 0.0370(3) Uani d . 1 . .
    C C16 0.92569(13) 0.37293(13) 0.35925(12) 0.0359(2) Uani d . 1 . .
    C C17 0.91195(17) 0.34403(19) 0.23968(14) 0.0498(3) Uani d . 1 . .
    H H17 0.8139 0.3575 0.2335 0.06 Uiso calc R 1 . .
    C C18 1.0449(2) 0.2949(2) 0.12879(17) 0.0655(5) Uani d . 1 . .
    H H18 1.0355 0.2746 0.0489 0.079 Uiso calc R 1 . .
    C C19 1.1906(2) 0.2758(2) 0.13600(18) 0.0631(4) Uani d . 1 . .
    H H19 1.2792 0.2421 0.0617 0.076 Uiso calc R 1 . .
    C C20 1.20421(17) 0.30678(19) 0.25315(18) 0.0564(4) Uani d . 1 . .
    H H20 1.302 0.2955 0.2578 0.068 Uiso calc R 1 . .
    C C21 1.07270(15) 0.35483(16) 0.36480(15) 0.0453(3) Uani d . 1 . .
    H H21 1.083 0.3752 0.4442 0.054 Uiso calc R 1 . .
loop_
    _atom_site_aniso_label
    _atom_site_aniso_U_11
    _atom_site_aniso_U_22
    _atom_site_aniso_U_33
    _atom_site_aniso_U_12
    _atom_site_aniso_U_13
    _atom_site_aniso_U_23
    Cl1 0.0600(3) 0.0434(2) 0.0641(3) -0.01716(17) -0.01096(18) 0.01044(16)
    N1 0.0288(5) 0.0426(5) 0.0396(5) -0.0107(4) -0.0059(4) -0.0076(4)
    C1 0.0271(5) 0.0369(6) 0.0400(6) -0.0093(4) -0.0084(4) -0.0094(4)
    C2 0.0304(6) 0.0392(6) 0.0524(7) -0.0063(5) -0.0053(5) -0.0130(5)
    C3 0.0367(6) 0.0334(6) 0.0607(8) -0.0071(5) -0.0131(6) -0.0078(5)
    C4 0.0396(6) 0.0357(6) 0.0486(7) -0.0157(5) -0.0132(5) -0.0006(5)
    C5 0.0327(6) 0.0376(6) 0.0426(6) -0.0123(5) -0.0068(5) -0.0059(5)
    C6 0.0268(5) 0.0346(5) 0.0377(5) -0.0102(4) -0.0084(4) -0.0083(4)
    C7 0.0277(5) 0.0358(6) 0.0366(5) -0.0095(4) -0.0080(4) -0.0096(4)
    C8 0.0318(5) 0.0346(6) 0.0391(6) -0.0103(4) -0.0104(4) -0.0074(4)
    C9 0.0475(7) 0.0333(6) 0.0455(7) -0.0086(5) -0.0103(5) -0.0065(5)
    C10 0.0372(7) 0.0478(7) 0.0542(8) -0.0030(6) -0.0116(6) 0.0008(6)
    C11 0.0457(7) 0.0622(9) 0.0552(8) -0.0218(7) -0.0207(6) 0.0034(7)
    C12 0.0548(8) 0.0573(9) 0.0470(7) -0.0206(7) -0.0186(6) 0.0057(6)
    C13 0.0531(8) 0.0526(8) 0.0366(6) -0.0188(6) -0.0069(5) -0.0013(5)
    C14 0.0372(6) 0.0509(7) 0.0463(7) -0.0197(6) -0.0053(5) -0.0001(6)
    C15 0.0301(5) 0.0413(6) 0.0387(6) -0.0142(5) -0.0091(4) -0.0050(5)
    C16 0.0308(5) 0.0325(5) 0.0378(6) -0.0083(4) -0.0052(4) -0.0085(4)
    C17 0.0420(7) 0.0655(9) 0.0450(7) -0.0231(6) -0.0054(5) -0.0178(6)
    C18 0.0635(10) 0.0914(13) 0.0468(8) -0.0362(9) 0.0029(7) -0.0309(8)
    C19 0.0472(8) 0.0739(11) 0.0574(9) -0.0243(8) 0.0123(7) -0.0265(8)
    C20 0.0323(6) 0.0617(9) 0.0695(9) -0.0167(6) -0.0022(6) -0.0190(7)
    C21 0.0348(6) 0.0471(7) 0.0513(7) -0.0118(5) -0.0087(5) -0.0152(6)
_geom_special_details
;
All e.s.d.'s (except the e.s.d. in the dihedral angle between two l.s.
planes) are estimated using the full covariance matrix. The cell e.s.d.'s
are taken into account individually in the estimation of e.s.d.'s in
distances, angles and torsion angles; correlations between e.s.d.'s in cell
parameters are only used when they are defined by crystal symmetry. An
approximate (isotropic) treatment of cell e.s.d.'s is used for estimating
e.s.d.'s involving l.s. planes.
;
loop_
    _geom_bond_atom_site_label_1
    _geom_bond_atom_site_label_2
    _geom_bond_site_symmetry_2
    _geom_bond_distance
    _geom_bond_publ_flag
    C1 N1 . 1.3612(16) ?
    C1 C6 . 1.4153(16) ?
    C1 C2 . 1.4194(17) ?
    C2 C3 . 1.358(2) ?
    C2 H2 . 0.93 ?
    C3 C4 . 1.4051(19) ?
    C3 H3 . 0.93 ?
    C4 C5 . 1.3644(18) ?
    C4 Cl1 . 1.7405(14) ?
    C5 C6 . 1.4143(17) ?
    C5 H5 . 0.93 ?
    C6 C7 . 1.4255(16) ?
    C7 C8 . 1.3777(17) ?
    C7 C16 . 1.4969(16) ?
    C8 C15 . 1.4353(17) ?
    C8 C9 . 1.5096(17) ?
    C9 C10 . 1.534(2) ?
    C9 H9A . 0.97 ?
    C9 H9B . 0.97 ?
    C10 C11 . 1.521(2) ?
    C10 H10A . 0.97 ?
    C10 H10B . 0.97 ?
    C11 C12 . 1.524(2) ?
    C11 H11A . 0.97 ?
    C11 H11B . 0.97 ?
    C12 C13 . 1.526(2) ?
    C12 H12A . 0.97 ?
    C12 H12B . 0.97 ?
    C13 C14 . 1.527(2) ?
    C13 H13A . 0.97 ?
    C13 H13B . 0.97 ?
    C14 C15 . 1.5075(18) ?
    C14 H14A . 0.97 ?
    C14 H14B . 0.97 ?
    C15 N1 . 1.3217(17) ?
    C16 C17 . 1.3836(18) ?
    C16 C21 . 1.3890(18) ?
    C17 C18 . 1.390(2) ?
    C17 H17 . 0.93 ?
    C18 C19 . 1.378(3) ?
    C18 H18 . 0.93 ?
    C19 C20 . 1.370(2) ?
    C19 H19 . 0.93 ?
    C20 C21 . 1.3857(19) ?
    C20 H20 . 0.93 ?
    C21 H21 . 0.93 ?
loop_
    _geom_angle_atom_site_label_1
    _geom_angle_atom_site_label_2
    _geom_angle_atom_site_label_3
    _geom_angle_site_symmetry_1
    _geom_angle_site_symmetry_3
    _geom_angle
    _geom_angle_publ_flag
    N1 C1 C6 . . 122.66(11) ?
    N1 C1 C2 . . 117.98(11) ?
    C6 C1 C2 . . 119.36(11) ?
    C3 C2 C1 . . 121.00(12) ?
    C3 C2 H2 . . 119.5 ?
    C1 C2 H2 . . 119.5 ?
    C2 C3 C4 . . 119.00(12) ?
    C2 C3 H3 . . 120.5 ?
    C4 C3 H3 . . 120.5 ?
    C5 C4 C3 . . 122.25(12) ?
    C5 C4 Cl1 . . 119.37(10) ?
    C3 C4 Cl1 . . 118.37(10) ?
    C4 C5 C6 . . 119.61(11) ?
    C4 C5 H5 . . 120.2 ?
    C6 C5 H5 . . 120.2 ?
    C5 C6 C1 . . 118.77(11) ?
    C5 C6 C7 . . 123.61(10) ?
    C1 C6 C7 . . 117.63(11) ?
    C8 C7 C6 . . 119.53(10) ?
    C8 C7 C16 . . 122.32(10) ?
    C6 C7 C16 . . 118.15(10) ?
    C7 C8 C15 . . 118.28(11) ?
    C7 C8 C9 . . 121.86(11) ?
    C15 C8 C9 . . 119.85(11) ?
    C8 C9 C10 . . 115.07(12) ?
    C8 C9 H9A . . 108.5 ?
    C10 C9 H9A . . 108.5 ?
    C8 C9 H9B . . 108.5 ?
    C10 C9 H9B . . 108.5 ?
    H9A C9 H9B . . 107.5 ?
    C11 C10 C9 . . 116.56(12) ?
    C11 C10 H10A . . 108.2 ?
    C9 C10 H10A . . 108.2 ?
    C11 C10 H10B . . 108.2 ?
    C9 C10 H10B . . 108.2 ?
    H10A C10 H10B . . 107.3 ?
    C10 C11 C12 . . 116.04(14) ?
    C10 C11 H11A . . 108.3 ?
    C12 C11 H11A . . 108.3 ?
    C10 C11 H11B . . 108.3 ?
    C12 C11 H11B . . 108.3 ?
    H11A C11 H11B . . 107.4 ?
    C11 C12 C13 . . 115.65(13) ?
    C11 C12 H12A . . 108.4 ?
    C13 C12 H12A . . 108.4 ?
    C11 C12 H12B . . 108.4 ?
    C13 C12 H12B . . 108.4 ?
    H12A C12 H12B . . 107.4 ?
    C12 C13 C14 . . 116.62(13) ?
    C12 C13 H13A . . 108.1 ?
    C14 C13 H13A . . 108.1 ?
    C12 C13 H13B . . 108.1 ?
    C14 C13 H13B . . 108.1 ?
    H13A C13 H13B . . 107.3 ?
    C15 C14 C13 . . 114.79(11) ?
    C15 C14 H14A . . 108.6 ?
    C13 C14 H14A . . 108.6 ?
    C15 C14 H14B . . 108.6 ?
    C13 C14 H14B . . 108.6 ?
    H14A C14 H14B . . 107.5 ?
    N1 C15 C8 . . 123.17(11) ?
    N1 C15 C14 . . 114.02(11) ?
    C8 C15 C14 . . 122.80(11) ?
    C17 C16 C21 . . 118.98(11) ?
    C17 C16 C7 . . 120.43(11) ?
    C21 C16 C7 . . 120.52(11) ?
    C16 C17 C18 . . 119.87(13) ?
    C16 C17 H17 . . 120.1 ?
    C18 C17 H17 . . 120.1 ?
    C19 C18 C17 . . 120.65(15) ?
    C19 C18 H18 . . 119.7 ?
    C17 C18 H18 . . 119.7 ?
    C20 C19 C18 . . 119.70(13) ?
    C20 C19 H19 . . 120.2 ?
    C18 C19 H19 . . 120.1 ?
    C19 C20 C21 . . 120.16(14) ?
    C19 C20 H20 . . 119.9 ?
    C21 C20 H20 . . 119.9 ?
    C20 C21 C16 . . 120.63(13) ?
    C20 C21 H21 . . 119.7 ?
    C16 C21 H21 . . 119.7 ?
    C15 N1 C1 . . 118.73(10) ?
loop_
    _geom_torsion_atom_site_label_1
    _geom_torsion_atom_site_label_2
    _geom_torsion_atom_site_label_3
    _geom_torsion_atom_site_label_4
    _geom_torsion_site_symmetry_1
    _geom_torsion_site_symmetry_2
    _geom_torsion_site_symmetry_3
    _geom_torsion_site_symmetry_4
    _geom_torsion
    _geom_torsion_publ_flag
    N1 C1 C2 C3 . . . . -178.99(12) ?
    C6 C1 C2 C3 . . . . 0.70(19) ?
    C1 C2 C3 C4 . . . . -0.6(2) ?
    C2 C3 C4 C5 . . . . 0.0(2) ?
    C2 C3 C4 Cl1 . . . . 179.69(11) ?
    C3 C4 C5 C6 . . . . 0.7(2) ?
    Cl1 C4 C5 C6 . . . . -179.07(9) ?
    C4 C5 C6 C1 . . . . -0.59(18) ?
    C4 C5 C6 C7 . . . . 178.98(11) ?
    N1 C1 C6 C5 . . . . 179.60(10) ?
    C2 C1 C6 C5 . . . . -0.07(17) ?
    N1 C1 C6 C7 . . . . 0.00(17) ?
    C2 C1 C6 C7 . . . . -179.67(11) ?
    C5 C6 C7 C8 . . . . -179.10(11) ?
    C1 C6 C7 C8 . . . . 0.48(16) ?
    C5 C6 C7 C16 . . . . 0.69(17) ?
    C1 C6 C7 C16 . . . . -179.74(10) ?
    C6 C7 C8 C15 . . . . -0.62(17) ?
    C16 C7 C8 C15 . . . . 179.61(10) ?
    C6 C7 C8 C9 . . . . 178.09(11) ?
    C16 C7 C8 C9 . . . . -1.68(18) ?
    C7 C8 C9 C10 . . . . 91.27(15) ?
    C15 C8 C9 C10 . . . . -90.04(15) ?
    C8 C9 C10 C11 . . . . 46.24(18) ?
    C9 C10 C11 C12 . . . . 59.62(18) ?
    C10 C11 C12 C13 . . . . -98.63(17) ?
    C11 C12 C13 C14 . . . . 70.55(19) ?
    C12 C13 C14 C15 . . . . -80.42(17) ?
    C7 C8 C15 N1 . . . . 0.29(18) ?
    C9 C8 C15 N1 . . . . -178.45(11) ?
    C7 C8 C15 C14 . . . . -179.14(11) ?
    C9 C8 C15 C14 . . . . 2.13(18) ?
    C13 C14 C15 N1 . . . . -96.60(14) ?
    C13 C14 C15 C8 . . . . 82.88(16) ?
    C8 C7 C16 C17 . . . . 103.88(15) ?
    C6 C7 C16 C17 . . . . -75.90(16) ?
    C8 C7 C16 C21 . . . . -79.21(16) ?
    C6 C7 C16 C21 . . . . 101.02(14) ?
    C21 C16 C17 C18 . . . . 1.2(2) ?
    C7 C16 C17 C18 . . . . 178.19(15) ?
    C16 C17 C18 C19 . . . . -0.6(3) ?
    C17 C18 C19 C20 . . . . -0.5(3) ?
    C18 C19 C20 C21 . . . . 1.0(3) ?
    C19 C20 C21 C16 . . . . -0.3(2) ?
    C17 C16 C21 C20 . . . . -0.8(2) ?
    C7 C16 C21 C20 . . . . -177.74(13) ?
    C8 C15 N1 C1 . . . . 0.19(18) ?
    C14 C15 N1 C1 . . . . 179.66(10) ?
    C6 C1 N1 C15 . . . . -0.33(18) ?
    C2 C1 N1 C15 . . . . 179.34(11) ?
