# Supplementary material for: 2-Chloro-12-phenyl-6,7,8,9,10,11-hexa­hydro­cyclo­octa­[b]quinoline
Source: Acta Crystallogr Sect E Struct Rep Online. 2008 Apr 10;64(Pt 5):o831. doi: 10.1107/S1600536808009239 (PMC2961081; doi:10.1107/S1600536808009239)
Supplement: Supplementary file 2 [file e-64-0o831-Isup2.hkl]

#
# h,k,l, Fc-squared, Fo-squared, sigma(Fo-squared) and status flag
#
data_I
_shelx_title ' W1'
_shelx_refln_list_code          4
_shelx_F_calc_maximum       30.92
_exptl_crystal_F_000       780.00
_reflns_d_resolution_high  0.7583
 
loop_
 _symmetry_equiv_pos_as_xyz
 'x, y, z'
 '-x, -y, -z'
 
_cell_length_a     9.8369
_cell_length_b     9.9802
_cell_length_c    10.1754
_cell_angle_alpha  74.600
_cell_angle_beta   70.575
_cell_angle_gamma  61.829
 
_shelx_F_squared_multiplier     1.000
 
loop_
 _refln_index_h
 _refln_index_k
 _refln_index_l
 _refln_F_squared_calc
 _refln_F_squared_meas
 _refln_F_squared_sigma
 _refln_observed_status
   1   0   0      586.85      570.85      2.07 o
   3   0   0        0.01        1.04      0.43 o
   4   0   0      154.30      158.56      3.60 o
   5   0   0      395.34      399.21      0.81 o
   6   0   0      178.25      177.02      8.74 o
   7   0   0       15.13       14.52      0.61 o
   8   0   0      102.47      105.56      2.80 o
   9   0   0        1.51        0.57      0.14 o
  10   0   0       12.49       13.52      0.25 o
  11   0   0        8.49        8.72      0.25 o
 -10   1   0        0.95        1.07      0.15 o
  -9   1   0       19.51       21.99      1.14 o
  -8   1   0        0.11        0.26      0.13 o
  -7   1   0      587.55      607.36      0.91 o
  -6   1   0       24.69       25.24      1.37 o
  -5   1   0      486.65      456.79      0.84 o
  -4   1   0      171.26      161.22      6.91 o
  -3   1   0      113.38      124.45      2.50 o
  -2   1   0       88.32       94.75      1.37 o
  -1   1   0      563.09      567.76      1.60 o
   1   1   0       61.39       59.85      1.07 o
   6   1   0       51.04       44.17      1.01 o
   7   1   0       99.47       93.66      1.24 o
   8   1   0       16.33       17.10      0.20 o
   9   1   0        1.15        0.81      0.14 o
  10   1   0        2.55        2.53      0.15 o
  11   1   0       21.93       21.77      0.28 o
 -10   2   0        6.27        8.44      0.24 o
  -9   2   0       21.69       21.43      1.57 o
  -8   2   0      107.68      106.98      4.21 o
  -7   2   0      363.87      382.92     15.35 o
  -6   2   0       86.25       85.16      4.76 o
  -5   2   0       18.93       18.57      1.32 o
  -4   2   0       14.93       11.83      0.28 o
  -3   2   0       25.15       20.68      0.66 o
  -2   2   0       79.41       80.43      2.24 o
   3   2   0       29.16       27.68      0.44 o
   4   2   0       34.14       28.63      0.59 o
   5   2   0        1.16        0.29      0.18 o
   7   2   0      491.59      518.77      0.86 o
   8   2   0       89.52       90.93      0.37 o
   9   2   0        1.15        0.80      0.14 o
  10   2   0       22.95       22.44      0.26 o
  11   2   0        0.71        1.12      0.15 o
  -9   3   0        0.08        0.06      0.15 o
  -8   3   0        0.99        0.89      0.12 o
  -7   3   0       51.43       54.58      2.16 o
  -6   3   0      211.07      217.16      8.44 o
  -5   3   0        3.80        2.64      0.16 o
  -4   3   0       26.68       30.74      1.17 o
  -1   3   0      204.71      225.05     14.36 o
   1   3   0       11.85        6.77      0.32 o
   2   3   0      502.21      486.31      1.29 o
   3   3   0       15.00       14.19      0.39 o
   4   3   0      137.51      133.88      1.07 o
   5   3   0        5.11        5.88      0.46 o
   6   3   0      107.43       87.24      0.94 o
   7   3   0      122.52      122.71      0.62 o
   8   3   0       72.78       62.92      0.80 o
   9   3   0        7.40        8.90      0.17 o
  10   3   0        0.31        1.42      0.14 o
  11   3   0       21.67       22.02      0.23 o
  -8   4   0       26.83       28.43      2.63 o
  -7   4   0        0.09        0.15      0.15 o
  -6   4   0       86.67       88.79      3.64 o
  -5   4   0       24.28       29.15      1.15 o
  -4   4   0      111.08      111.68      6.62 o
  -3   4   0       63.32       59.86      3.68 o
  -2   4   0        1.37        1.78      0.17 o
  -1   4   0       51.66       58.23      0.36 o
   0   4   0      502.32      586.80      1.21 o
   2   4   0      377.11      414.70      1.04 o
   3   4   0       10.23       14.53      0.24 o
   4   4   0       62.72       69.33      0.47 o
   5   4   0      187.65      194.85      0.77 o
   6   4   0      167.74      147.37      0.72 o
   7   4   0        0.20        0.26      0.20 o
   8   4   0       45.46       44.21      0.52 o
   9   4   0        1.72        1.92      0.35 o
  10   4   0       16.93       16.53      0.21 o
  11   4   0      118.11      123.79      0.45 o
  12   4   0        2.61        1.43      0.23 o
  -8   5   0        8.15        7.04      0.48 o
  -7   5   0       22.34       23.46      1.46 o
  -6   5   0       11.08       10.40      0.59 o
  -5   5   0        0.28        0.26      0.09 o
  -4   5   0      121.85      121.49      6.28 o
  -3   5   0       57.31       73.57      3.17 o
  -2   5   0       13.17       14.93      0.47 o
  -1   5   0       79.55       78.70      3.00 o
   0   5   0       58.48       75.31      5.40 o
   1   5   0      445.32      461.44      1.00 o
   2   5   0       58.83       60.64      0.43 o
   3   5   0       72.25       74.91      0.44 o
   4   5   0      209.62      264.08      0.79 o
   5   5   0      114.12      107.79      0.55 o
   6   5   0      111.37      121.00      0.59 o
   7   5   0       35.31       39.03      0.41 o
   8   5   0        4.20        3.82      0.23 o
   9   5   0       34.99       35.34      0.47 o
  10   5   0        5.44        6.24      0.27 o
  11   5   0        7.27        8.08      0.24 o
  12   5   0        2.27        2.81      0.17 o
  -7   6   0        1.15        3.04      0.33 o
  -6   6   0       17.04       18.44      1.15 o
  -5   6   0        0.22        1.25      0.22 o
  -4   6   0       62.00       59.11      1.54 o
  -3   6   0        9.59       15.52      0.45 o
  -2   6   0      100.85       99.24      2.33 o
  -1   6   0       21.18       23.92      0.47 o
   0   6   0      289.92      329.77     20.54 o
   1   6   0       16.04       19.40      0.24 o
   2   6   0      588.58      593.34      1.03 o
   3   6   0      216.19      198.26      0.61 o
   4   6   0       41.32       47.99      0.37 o
   5   6   0        2.79        3.91      0.18 o
   6   6   0       54.28       61.57      0.43 o
   7   6   0      192.67      191.74      0.71 o
   8   6   0        7.98        6.41      0.25 o
   9   6   0        6.68        7.01      0.27 o
  10   6   0        9.73        6.59      0.31 o
  11   6   0        2.72        2.98      0.30 o
  12   6   0        4.65        6.07      0.24 o
  -6   7   0       63.64       56.00      1.38 o
  -5   7   0       43.68       42.96      1.38 o
  -4   7   0        7.51        7.03      0.19 o
  -3   7   0      111.88       95.22      1.45 o
  -2   7   0      283.96      260.20      7.12 o
  -1   7   0        0.83        0.77      0.13 o
   0   7   0       43.63       49.94      2.80 o
   1   7   0       60.73       73.88      9.15 o
   2   7   0       59.26       54.50      0.33 o
   3   7   0      106.34      105.35      0.47 o
   4   7   0       19.61       23.30      0.29 o
   5   7   0       11.46       14.03      0.27 o
   6   7   0       36.33       43.13      0.36 o
   7   7   0       38.08       33.92      0.30 o
   8   7   0        8.55        8.99      0.26 o
   9   7   0       55.12       53.45      0.44 o
  10   7   0       52.03       51.02      0.47 o
  11   7   0       86.34       83.22      0.70 o
  -5   8   0        3.31        4.92      0.14 o
  -4   8   0        2.03        2.22      0.12 o
  -3   8   0       35.24       34.22      0.90 o
  -2   8   0        3.00        4.48      0.14 o
  -1   8   0      125.18      113.75      2.76 o
   0   8   0       75.09       64.43      2.77 o
   1   8   0        4.03        4.11      0.74 o
   2   8   0      292.59      290.90      0.67 o
   3   8   0       39.69       38.79      0.33 o
   4   8   0       20.94       23.73      0.29 o
   5   8   0      124.42      126.14      0.47 o
   6   8   0       40.38       35.84      0.29 o
   7   8   0        9.50       10.24      0.25 o
   8   8   0       12.84       13.40      0.27 o
   9   8   0       35.14       33.28      0.35 o
  10   8   0       43.09       44.58      0.42 o
  11   8   0       73.90       63.81      1.80 o
  -4   9   0        0.59        0.79      0.17 o
  -3   9   0       36.22       38.02      1.87 o
  -2   9   0       25.33       25.14      0.68 o
  -1   9   0        8.49        9.73      0.17 o
   0   9   0        0.32        1.05      0.24 o
   1   9   0       23.66       23.29      0.95 o
   2   9   0      114.64      129.77     15.74 o
   3   9   0      220.81      215.14      0.62 o
   4   9   0      553.95      549.24      0.97 o
   5   9   0       79.02       73.96      0.37 o
   6   9   0       22.76       23.92      0.29 o
   7   9   0        7.26        7.76      0.24 o
   8   9   0       11.85       13.15      0.26 o
   9   9   0       10.17       10.77      0.27 o
  10   9   0        0.30        0.19      0.16 o
  11   9   0        0.00        0.13      0.16 o
  -2  10   0        6.73        6.53      0.31 o
  -1  10   0        0.57        1.07      0.32 o
   0  10   0        1.55        1.23      0.11 o
   1  10   0       10.00       10.47      0.53 o
   2  10   0        1.33        1.21      0.23 o
   3  10   0        1.50        1.67      0.16 o
   4  10   0       18.66       18.33      0.28 o
   5  10   0       59.11       57.93      0.38 o
   6  10   0       10.09        9.31      0.20 o
   7  10   0        6.30        5.84      0.24 o
   8  10   0       57.98       55.26      0.40 o
   9  10   0       14.44       14.57      0.29 o
  10  10   0        0.15        0.15      0.22 o
   0  11   0        2.20        2.71      0.11 o
   1  11   0        0.22        0.27      0.11 o
   2  11   0        0.09        0.54      0.14 o
   3  11   0        5.75        5.10      0.64 o
   4  11   0       14.86       15.79      0.15 o
   5  11   0        9.25        8.03      0.25 o
   6  11   0        0.58        0.07      0.22 o
   7  11   0        0.48        0.28      0.22 o
   8  11   0        2.57        1.97      0.17 o
   9  11   0        1.68        1.60      0.23 o
   2  12   0        8.18        9.82      0.76 o
   3  12   0       25.18       23.85      1.82 o
   4  12   0        1.63        2.23      0.25 o
   5  12   0        1.36        1.35      0.16 o
   6  12   0        0.00       -0.10      0.38 o
   7  12   0        7.22        6.96      0.18 o
   8  12   0        0.24        0.58      0.16 o
  -7 -12   1        8.53        7.23      0.20 o
  -6 -12   1        2.17        2.10      0.23 o
  -5 -12   1       20.53       18.40      0.24 o
  -4 -12   1        4.86        3.10      0.18 o
  -3 -12   1        0.21        0.24      0.16 o
  -9 -11   1       16.99       13.75      0.24 o
  -8 -11   1        2.86        2.29      0.22 o
  -7 -11   1        0.30        0.46      0.16 o
  -6 -11   1       13.50       13.51      0.27 o
  -5 -11   1       13.46       13.63      0.21 o
  -4 -11   1       14.18       11.65      0.26 o
  -3 -11   1       19.75       20.72      2.58 o
  -2 -11   1       29.27       33.80      2.37 o
  -1 -11   1       34.19       37.47      1.04 o
   0 -11   1       13.51       11.84      0.51 o
 -10 -10   1        5.42        4.16      0.25 o
  -9 -10   1        2.20        1.70      0.23 o
  -8 -10   1       17.35       15.56      0.23 o
  -7 -10   1       14.82       16.35      0.27 o
  -6 -10   1       38.33       38.79      0.33 o
  -5 -10   1       37.66       36.11      0.32 o
  -4 -10   1       30.68       30.76      0.30 o
  -3 -10   1        0.02        0.32      0.22 o
  -2 -10   1       10.72       13.36      1.33 o
  -1 -10   1       27.40       26.74      2.22 o
   0 -10   1       31.69       33.55      1.49 o
   1 -10   1       17.87       19.62      0.47 o
   2 -10   1        2.20        1.32      0.12 o
 -10  -9   1        4.56        5.39      0.25 o
  -9  -9   1        0.72        1.25      0.22 o
  -8  -9   1       14.10       14.63      0.28 o
  -7  -9   1        5.67        5.34      0.23 o
  -6  -9   1        1.41        1.17      0.16 o
  -5  -9   1        9.10        9.43      0.24 o
  -4  -9   1       54.18       51.63      0.32 o
  -3  -9   1       17.15       17.34      0.27 o
  -2  -9   1        1.94        1.24      0.17 o
  -1  -9   1       10.22       11.30      0.92 o
   0  -9   1       26.61       29.67      1.49 o
   1  -9   1       41.31       41.90      2.62 o
   2  -9   1        1.35        1.22      0.20 o
   3  -9   1        1.42        1.27      0.13 o
   4  -9   1        3.25        4.29      0.37 o
 -11  -8   1       20.93       21.43      0.35 o
 -10  -8   1        1.72        0.95      0.22 o
  -9  -8   1       10.50       10.77      0.26 o
  -8  -8   1        0.46        0.46      0.21 o
  -7  -8   1        0.22        0.01      0.21 o
  -6  -8   1        1.43        1.67      0.22 o
  -5  -8   1       51.38       53.29      0.37 o
  -4  -8   1      226.26      222.76      0.64 o
  -3  -8   1       65.37       66.76      0.40 o
  -2  -8   1      522.89      514.28      0.89 o
  -1  -8   1       83.60      100.51     11.65 o
   0  -8   1      236.63      255.80     16.06 o
   1  -8   1       40.13       39.32      1.56 o
   2  -8   1       11.09       10.69      0.23 o
   3  -8   1        0.72        0.97      0.11 o
   4  -8   1       30.89       31.36      0.18 o
   5  -8   1        2.67        2.21      0.14 o
 -11  -7   1       41.16       36.46      0.49 o
 -10  -7   1       34.26       32.41      0.38 o
  -9  -7   1       10.92       10.08      0.28 o
  -8  -7   1        4.49        5.23      0.24 o
  -7  -7   1        5.17        6.05      0.24 o
  -6  -7   1       22.59       22.73      0.29 o
  -5  -7   1       56.81       57.37      0.38 o
  -4  -7   1       22.60       22.54      0.24 o
  -3  -7   1        8.65        7.04      0.18 o
  -2  -7   1      136.43      134.30      0.52 o
  -1  -7   1       15.03       14.22      0.23 o
   0  -7   1       49.96       55.27      4.44 o
   1  -7   1        8.15        6.64      0.83 o
   2  -7   1        0.39        0.38      0.13 o
   3  -7   1       24.82       18.91      0.35 o
   4  -7   1       41.82       36.42      0.59 o
   5  -7   1        8.33        6.48      0.13 o
   6  -7   1        1.39        0.90      0.11 o
 -11  -6   1        4.58        4.34      0.35 o
 -10  -6   1        4.35        3.52      0.25 o
  -9  -6   1      247.00      240.60      0.86 o
  -8  -6   1      177.53      184.42      0.72 o
  -7  -6   1      154.79      151.34      0.62 o
  -6  -6   1        6.58        6.81      0.25 o
  -5  -6   1       10.04        8.73      0.24 o
  -4  -6   1        5.37        3.19      0.17 o
  -3  -6   1      109.03       92.16      0.45 o
  -2  -6   1      439.36      447.04      0.90 o
  -1  -6   1        1.27        2.85      0.23 o
   0  -6   1       42.61       45.55      5.11 o
   1  -6   1       89.19       98.80      4.21 o
   2  -6   1      273.47      261.29      1.96 o
   3  -6   1      166.29      146.14      1.95 o
   4  -6   1        3.15        2.17      0.13 o
   5  -6   1       27.34       23.04      0.80 o
   6  -6   1       13.80       14.19      0.34 o
   7  -6   1        9.47        8.42      0.15 o
 -11  -5   1        0.01        0.09      0.40 o
 -10  -5   1        7.38        7.18      0.32 o
  -9  -5   1       74.01       73.67      0.53 o
  -8  -5   1       27.63       28.09      0.26 o
  -7  -5   1       62.56       64.21      1.16 o
  -6  -5   1       14.36       12.85      0.19 o
  -5  -5   1      171.89      182.11      0.46 o
  -2  -5   1       25.63       31.91      0.33 o
  -1  -5   1      167.28      167.33      0.61 o
   0  -5   1      152.42      180.28     18.44 o
   1  -5   1      188.90      193.22      9.61 o
   2  -5   1      106.37       99.52      0.32 o
   3  -5   1        1.87        2.06      0.11 o
   4  -5   1        0.82        0.40      0.09 o
   5  -5   1       30.20       27.83      1.54 o
   6  -5   1      109.75      113.62      7.84 o
   7  -5   1       23.76       25.17      1.22 o
   8  -5   1       10.99        9.41      0.99 o
 -11  -4   1        6.51        5.44      0.18 o
 -10  -4   1        1.01        0.98      0.31 o
  -9  -4   1        2.92        2.82      0.20 o
  -8  -4   1      278.02      270.90      5.14 o
  -7  -4   1        4.79        3.41      0.16 o
  -6  -4   1       72.73       68.40      0.50 o
  -5  -4   1        9.25        9.37      0.18 o
  -4  -4   1       52.34       40.72      0.27 o
  -3  -4   1       47.61       48.38      0.28 o
   2  -4   1       62.53       67.11      0.96 o
   3  -4   1       38.98       36.26      1.75 o
   4  -4   1       66.86       62.91      3.50 o
   5  -4   1        0.14        0.39      0.15 o
   6  -4   1        0.84        0.72      0.10 o
   7  -4   1       42.68       43.77      3.57 o
   8  -4   1        0.73        1.17      0.17 o
 -11  -3   1       31.84       33.34      0.31 o
 -10  -3   1        1.37        1.92      0.21 o
  -9  -3   1       12.79       10.77      0.15 o
  -8  -3   1       20.83       18.53      0.26 o
  -7  -3   1      111.33      108.29      1.21 o
  -6  -3   1        5.49        4.99      0.17 o
  -5  -3   1       52.28       49.75      0.30 o
  -4  -3   1        8.42       10.42      0.33 o
  -1  -3   1      408.05      387.78      0.74 o
   0  -3   1        4.99        3.22      0.21 o
   1  -3   1        3.85        3.93      0.15 o
   2  -3   1      123.70      183.21      8.74 o
   3  -3   1       69.75       60.47      2.33 o
   4  -3   1        1.07        2.54      0.12 o
   5  -3   1       97.62       87.97      2.84 o
   6  -3   1       13.73       12.51      0.47 o
   7  -3   1       18.54       19.13      1.22 o
   8  -3   1        2.29        3.33      0.30 o
   9  -3   1        0.66        0.57      0.12 o
 -11  -2   1        1.62        2.95      0.21 o
 -10  -2   1       17.54       15.13      0.20 o
  -9  -2   1        5.48        5.66      0.18 o
  -8  -2   1       15.03       12.84      0.19 o
  -7  -2   1       79.35       70.48      1.34 o
  -6  -2   1       53.68       47.96      0.52 o
  -5  -2   1       13.48       11.08      0.45 o
  -4  -2   1        1.08        0.90      0.15 o
  -2  -2   1        0.37        1.37      0.18 o
   1  -2   1       75.45       91.60      8.39 o
   4  -2   1      162.05      169.44      4.71 o
   5  -2   1        0.00       -0.04      0.08 o
   6  -2   1       27.19       23.66      1.06 o
   7  -2   1      138.12      139.68      6.13 o
   8  -2   1       32.82       34.88      2.67 o
   9  -2   1        3.18        3.43      0.40 o
  10  -2   1        1.36        1.42      0.17 o
 -11  -1   1        2.27        2.63      0.16 o
 -10  -1   1       10.24       10.12      0.22 o
  -9  -1   1        6.45        6.36      0.27 o
  -8  -1   1      135.49      138.29      3.24 o
  -7  -1   1       41.24       41.96      0.86 o
  -6  -1   1      159.13      138.47      2.52 o
  -2  -1   1       81.60       73.94      0.45 o
  -1  -1   1       36.04       33.73      0.34 o
   0  -1   1      161.40      158.52      0.68 o
   3  -1   1        0.17        1.59      0.13 o
   4  -1   1      345.04      358.64      9.01 o
   5  -1   1       18.33       18.09      0.56 o
   6  -1   1       62.79       65.51      3.14 o
   8  -1   1        9.76        9.42      0.77 o
   9  -1   1        3.67        4.02      0.22 o
  10  -1   1        8.71        9.89      0.19 o
 -10   0   1        0.87        1.07      0.14 o
  -9   0   1        0.11        0.24      0.13 o
  -8   0   1        4.58        3.45      0.18 o
  -7   0   1       96.94       98.97      2.68 o
  -6   0   1       80.75       80.18      2.89 o
  -5   0   1      294.23      287.11      3.44 o
  -4   0   1      389.10      424.51      0.90 o
  -3   0   1       31.64       31.88      2.55 o
   1   0   1        1.46        3.75      0.17 o
   3   0   1      449.35      448.86      3.37 o
   4   0   1       41.11       36.85      0.79 o
   5   0   1       67.16       81.39      2.30 o
   6   0   1        7.32        7.79      0.27 o
   7   0   1      113.86      117.93      7.21 o
   8   0   1       38.08       39.76      0.32 o
   9   0   1      261.74      286.51      0.65 o
  10   0   1       16.21       16.80      0.26 o
  11   0   1        0.10       -0.15      0.15 o
 -10   1   1        7.10        8.95      0.62 o
  -9   1   1        0.00        0.62      0.24 o
  -8   1   1        3.34        3.34      0.17 o
  -7   1   1       16.15       17.76      0.86 o
  -6   1   1       15.90       21.16      1.15 o
  -5   1   1       94.72       97.52      3.28 o
  -4   1   1       12.43       12.85      0.40 o
  -3   1   1       65.73       66.85      1.98 o
   1   1   1       95.82      100.77      1.37 o
   4   1   1      248.15      260.77      0.77 o
   5   1   1       24.49       17.39      0.23 o
   6   1   1        5.91        4.77      0.21 o
   7   1   1       24.86       20.87      0.27 o
   8   1   1       50.53       56.72      0.31 o
   9   1   1        7.79        8.50      0.22 o
  10   1   1        5.68        7.39      0.22 o
  11   1   1        9.64        8.00      0.18 o
  -9   2   1        0.03        0.13      0.12 o
  -8   2   1       25.69       27.51      1.76 o
  -7   2   1       97.44       94.57      3.98 o
  -6   2   1      825.00      839.79      1.10 o
  -5   2   1        1.27        2.92      0.36 o
  -4   2   1       23.20       29.10      1.21 o
  -3   2   1        2.47        2.62      0.10 o
  -2   2   1       47.62       54.43      0.85 o
  -1   2   1       11.16        7.67      0.57 o
   6   2   1      227.56      234.51      0.65 o
   7   2   1       22.46       27.54      0.28 o
   8   2   1       55.04       55.57      0.34 o
   9   2   1       18.03       19.96      0.25 o
  10   2   1        8.72       10.82      0.18 o
  11   2   1        4.39        4.80      0.17 o
  -9   3   1        3.58        3.82      0.51 o
  -8   3   1        0.08        0.54      0.18 o
  -7   3   1       43.61       43.29      3.42 o
  -6   3   1        3.10        4.13      0.60 o
  -4   3   1      578.44      593.43     19.09 o
  -3   3   1        0.37        0.74      0.25 o
  -2   3   1        0.05        0.65      0.19 o
  -1   3   1      527.62      454.74      1.09 o
   4   3   1       24.89       15.17      0.34 o
   8   3   1       47.76       46.36      0.32 o
   9   3   1        9.74        8.51      0.22 o
  10   3   1        7.43        7.03      0.22 o
  11   3   1        0.25        0.25      0.14 o
  12   3   1       10.34       13.20      0.25 o
  -8   4   1        1.02        0.80      0.14 o
  -7   4   1       27.51       27.76      1.01 o
  -6   4   1        7.58        9.40      0.99 o
  -5   4   1        2.56        3.10      0.47 o
  -4   4   1       49.41       47.95      2.78 o
  -3   4   1        0.78        1.96      0.21 o
  -2   4   1      477.00      485.09     20.47 o
   3   4   1      214.42      214.32      0.81 o
   4   4   1      102.47       95.48      0.58 o
   5   4   1       20.03       24.17      0.35 o
   6   4   1      180.07      179.25      0.89 o
   7   4   1       28.18       29.09      0.45 o
   8   4   1        4.63        4.79      0.29 o
   9   4   1       11.21       11.26      0.24 o
  10   4   1        7.04        5.37      0.17 o
  11   4   1        0.01        0.39      0.15 o
  12   4   1        2.34        1.80      0.22 o
  -7   5   1        0.00        0.60      0.17 o
  -6   5   1       41.82       44.92      2.44 o
  -5   5   1        1.79        1.90      0.18 o
  -4   5   1       31.21       29.41      1.45 o
  -3   5   1       26.52       23.49      1.32 o
  -2   5   1        9.37        9.34      0.74 o
  -1   5   1        0.09        0.75      0.53 o
   0   5   1       93.18      137.08      8.17 o
   1   5   1       17.95       28.73      0.30 o
   3   5   1       19.47       15.69      0.23 o
   4   5   1      185.11      165.80      0.66 o
   5   5   1       31.05       25.74      0.33 o
   6   5   1      197.86      202.44      0.79 o
   7   5   1        6.40        5.80      0.27 o
   8   5   1        8.52        7.56      0.30 o
   9   5   1       48.15       44.71      0.47 o
  11   5   1        0.25       -0.15      0.15 o
  12   5   1        0.56        0.91      0.15 o
  -7   6   1       28.70       32.49      3.11 o
  -6   6   1        2.71        3.86      0.33 o
  -5   6   1       29.69       28.76      1.37 o
  -4   6   1        5.52        5.02      0.15 o
  -3   6   1        8.39        9.32      0.13 o
  -2   6   1       17.69       17.76      0.49 o
  -1   6   1      107.77      108.33      3.63 o
   0   6   1       79.55       74.06      4.30 o
   1   6   1      260.80      300.57     26.53 o
   3   6   1        0.04        0.43      0.22 o
   4   6   1       25.85       32.23      0.33 o
   5   6   1      546.09      551.44      1.11 o
   6   6   1       55.38       63.04      0.44 o
   7   6   1       11.22       12.21      0.28 o
   8   6   1        1.09        1.67      0.22 o
   9   6   1       60.83       54.97      1.81 o
  10   6   1        2.53        2.77      0.22 o
  12   6   1        7.15        7.98      0.19 o
  -6   7   1       22.17       22.39      1.37 o
  -5   7   1        1.32        1.59      0.14 o
  -4   7   1       39.64       35.91      1.25 o
  -3   7   1        0.36        1.31      0.32 o
  -2   7   1       18.22       15.69      0.19 o
  -1   7   1        9.27        9.71      0.37 o
   0   7   1      168.93      169.06      5.72 o
   1   7   1       71.21       77.42      4.23 o
   2   7   1        5.43        4.89      0.23 o
   3   7   1        3.52        3.18      0.23 o
   4   7   1       95.41      106.53      0.48 o
   5   7   1      136.42      128.75      0.53 o
   6   7   1      362.74      375.63      0.87 o
   7   7   1      200.68      208.23      0.72 o
   8   7   1       30.14       30.25      0.35 o
   9   7   1       21.30       20.50      0.60 o
  10   7   1       20.46       17.80      0.24 o
  11   7   1        2.55        2.24      0.24 o
  12   7   1        7.24        7.80      0.20 o
  -5   8   1        1.00        1.37      0.11 o
  -4   8   1       22.86       23.13      1.08 o
  -3   8   1        5.55        3.95      0.12 o
  -2   8   1        0.35        0.28      0.23 o
  -1   8   1       97.93       94.85      3.28 o
   0   8   1      121.36      116.20      2.26 o
   1   8   1       70.27       74.32      2.88 o
   2   8   1        3.99        4.40      0.34 o
   3   8   1        5.58        5.53      0.22 o
   4   8   1       88.20       85.59      0.43 o
   5   8   1       20.43       17.50      0.22 o
   6   8   1       44.47       41.37      0.31 o
   7   8   1       28.11       26.03      0.31 o
   8   8   1        4.06        4.17      0.23 o
   9   8   1        0.92        0.82      0.16 o
  10   8   1      121.10      120.85      4.10 o
  11   8   1      103.44       97.45      1.19 o
  12   8   1       20.71       19.22      0.41 o
  -4   9   1        0.07        0.07      0.12 o
  -3   9   1        8.28        6.65      0.17 o
  -2   9   1       17.77       14.03      0.21 o
  -1   9   1       12.30        9.42      0.11 o
   0   9   1       31.90       27.08      0.74 o
   1   9   1       11.03       11.45      0.31 o
   2   9   1       83.99       83.00      6.34 o
   3   9   1        0.64        0.66      0.12 o
   4   9   1       64.65       65.38      0.63 o
   5   9   1       40.46       38.06      0.32 o
   6   9   1        9.56        9.38      0.20 o
   7   9   1       31.84       30.56      0.31 o
   8   9   1        2.90        3.28      0.22 o
   9   9   1        2.02        1.80      0.15 o
  10   9   1        0.33        0.29      0.17 o
  11   9   1        2.52        1.72      0.24 o
  -2  10   1        2.92        2.82      0.16 o
  -1  10   1       14.72       12.69      0.14 o
   0  10   1       46.44       43.22      1.23 o
   1  10   1        9.23        9.46      0.21 o
   2  10   1       75.85       82.34      4.63 o
   3  10   1       14.64       16.12      1.08 o
   4  10   1      138.31      139.00      6.95 o
   5  10   1        6.30        6.62      0.38 o
   6  10   1      115.58      119.03      2.31 o
   7  10   1        5.74        5.40      0.14 o
   8  10   1        5.05        5.83      0.14 o
   9  10   1        0.03        0.33      0.18 o
  10  10   1        1.20        1.33      0.13 o
  11  10   1        1.52        1.81      0.23 o
  -1  11   1        0.06        0.20      0.15 o
   0  11   1        0.01        0.18      0.10 o
   1  11   1        1.85        1.74      0.11 o
   2  11   1        4.14        5.18      0.39 o
   3  11   1        5.25        5.42      0.43 o
   4  11   1        4.83        5.25      0.24 o
   5  11   1        0.15        0.40      0.38 o
   6  11   1       35.67       35.80      0.24 o
   7  11   1        9.32        9.88      0.20 o
   8  11   1        6.78        7.15      0.50 o
   9  11   1        3.07        3.01      0.35 o
  10  11   1       14.85       13.67      0.19 o
   2  12   1       18.66       17.68      0.80 o
   3  12   1       14.90       14.48      0.40 o
   4  12   1       10.96       12.00      0.64 o
   5  12   1        1.51        0.97      0.49 o
   6  12   1        1.57        1.26      0.23 o
   7  12   1       22.00       20.79      0.49 o
   8  12   1        5.19        4.47      0.14 o
   9  12   1        0.68        0.79      0.22 o
  -8 -11   2        2.08        1.73      0.17 o
  -7 -11   2        8.11        9.87      0.25 o
  -6 -11   2       27.15       24.16      0.26 o
  -5 -11   2        0.04        0.36      0.22 o
  -4 -11   2        0.08        0.62      0.15 o
  -3 -11   2       12.20       11.29      0.21 o
  -2 -11   2       10.07       11.29      0.77 o
  -1 -11   2        1.51        1.18      0.26 o
   0 -11   2        1.32        1.93      0.24 o
  -9 -10   2        1.55        1.10      0.22 o
  -8 -10   2        0.45        0.21      0.22 o
  -7 -10   2       13.57       14.49      0.27 o
  -6 -10   2       14.25       14.01      0.27 o
  -5 -10   2        4.23        3.81      0.22 o
  -4 -10   2        0.85        1.11      0.21 o
  -3 -10   2       32.94       33.40      0.32 o
  -2 -10   2        4.26        7.63      1.20 o
  -1 -10   2       35.97       35.01      1.84 o
   0 -10   2        3.80        4.28      0.44 o
   1 -10   2       22.43       26.76      0.69 o
   2 -10   2       17.40       15.91      0.80 o
 -10  -9   2        0.31        0.65      0.23 o
  -9  -9   2       15.15       14.81      0.23 o
  -8  -9   2       54.30       53.92      0.40 o
  -7  -9   2        3.84        3.63      0.23 o
  -6  -9   2        1.72        1.83      0.21 o
  -5  -9   2        4.02        4.18      0.22 o
  -4  -9   2        6.11        6.28      0.24 o
  -3  -9   2       21.20       19.92      0.23 o
  -2  -9   2       76.84       73.93      0.40 o
  -1  -9   2        1.61        1.47      0.19 o
   0  -9   2       17.43       15.71      0.84 o
   1  -9   2        0.21        0.07      0.16 o
   2  -9   2        6.91        6.95      0.33 o
   3  -9   2       23.21       23.77      0.36 o
 -10  -8   2        8.71        9.29      0.26 o
  -9  -8   2        2.39        1.89      0.22 o
  -8  -8   2       15.70       15.25      0.23 o
  -7  -8   2       43.67       46.93      0.36 o
  -6  -8   2       52.77       53.77      0.37 o
  -5  -8   2       89.38       94.20      0.44 o
  -4  -8   2        4.00        4.85      0.23 o
  -3  -8   2        1.73        1.70      0.16 o
  -2  -8   2      139.64      143.72      0.52 o
  -1  -8   2        1.97        2.05      0.15 o
   0  -8   2        1.99        1.58      0.18 o
   1  -8   2        0.00        0.56      0.15 o
   2  -8   2        1.87        1.75      0.15 o
   3  -8   2       20.74       17.75      0.15 o
   4  -8   2        0.54        0.84      0.13 o
   5  -8   2       12.78       14.32      0.52 o
 -11  -7   2        0.48        0.79      0.28 o
 -10  -7   2        9.80       11.03      0.28 o
  -9  -7   2        0.55        0.61      0.22 o
  -8  -7   2        1.30        2.08      0.22 o
  -7  -7   2       25.90       25.39      0.71 o
  -6  -7   2       45.17       46.41      0.63 o
  -5  -7   2      221.27      228.25      0.62 o
  -4  -7   2       10.70       11.85      0.20 o
  -3  -7   2       20.83       20.65      0.28 o
  -2  -7   2      525.92      531.66      0.94 o
   0  -7   2       84.86       95.36     11.40 o
   1  -7   2        2.88        2.92      0.12 o
   2  -7   2        1.90        1.14      0.27 o
   3  -7   2        0.02       -0.09      0.28 o
   4  -7   2       11.01       10.66      0.33 o
   5  -7   2       48.89       47.94      1.08 o
   6  -7   2        1.16        0.54      0.10 o
 -11  -6   2        0.00        0.12      0.22 o
 -10  -6   2        0.68        1.25      0.27 o
  -9  -6   2       46.36       46.74      0.30 o
  -8  -6   2      475.06      475.72      0.76 o
  -7  -6   2       31.77       33.57      0.25 o
  -6  -6   2      116.51      115.36      2.48 o
  -5  -6   2       70.81       72.64      0.47 o
  -4  -6   2        7.90        8.21      0.39 o
  -3  -6   2        0.26       -0.03      0.12 o
  -2  -6   2      473.04      479.12      0.91 o
  -1  -6   2       75.32       72.65      0.37 o
   0  -6   2      865.20      866.58      1.19 o
   1  -6   2       40.37       43.08      1.94 o
   2  -6   2        4.54        3.32      0.13 o
   3  -6   2      130.02      118.38      1.28 o
   4  -6   2       54.17       51.06      0.99 o
   5  -6   2       10.01       10.48      0.21 o
   6  -6   2       27.09       27.28      0.56 o
   7  -6   2        0.65        0.43      0.11 o
 -11  -5   2        9.06        9.22      0.39 o
 -10  -5   2        3.41        3.03      0.17 o
  -9  -5   2       30.09       32.12      0.27 o
  -8  -5   2      320.14      321.87      2.73 o
  -7  -5   2       76.38       76.83      0.33 o
  -6  -5   2       98.99       91.96      1.84 o
  -5  -5   2        1.10        0.34      0.12 o
  -4  -5   2       45.28       38.42      0.26 o
  -3  -5   2        4.99        3.32      0.13 o
  -2  -5   2       62.72       59.39      1.37 o
  -1  -5   2      303.14      306.09      8.33 o
   0  -5   2      111.04      118.02      0.50 o
   1  -5   2      252.52      279.78     16.64 o
   2  -5   2       77.02       89.39      1.80 o
   3  -5   2       91.41       96.73      1.30 o
   4  -5   2       78.95       65.56      0.46 o
   5  -5   2      199.44      170.81      2.96 o
   6  -5   2       16.73       13.46      0.31 o
   7  -5   2       10.62       11.87      0.63 o
   8  -5   2       16.77       16.63      0.97 o
 -11  -4   2        6.77        5.84      0.17 o
 -10  -4   2        0.19        0.34      0.19 o
  -9  -4   2        4.89        5.94      0.19 o
  -8  -4   2        0.34        0.72      0.24 o
  -7  -4   2        0.48        0.29      0.15 o
  -6  -4   2      125.38      115.76      1.52 o
  -5  -4   2       55.37       57.69      0.28 o
  -3  -4   2        1.20        0.87      0.32 o
  -2  -4   2      197.13      220.56      2.33 o
   0  -4   2      100.08      105.94      0.36 o
   1  -4   2      108.59      111.93     10.49 o
   2  -4   2        0.60        1.06      0.15 o
   3  -4   2        8.20       10.18      0.24 o
   4  -4   2       58.80       66.74      4.80 o
   5  -4   2       15.50       20.83      1.21 o
   6  -4   2        6.42        5.23      0.15 o
   7  -4   2       29.11       26.58      1.65 o
   8  -4   2        1.09        1.98      0.36 o
   9  -4   2        8.43        9.01      0.68 o
 -11  -3   2        3.67        2.70      0.16 o
 -10  -3   2       26.21       26.18      0.91 o
  -9  -3   2       45.64       45.92      0.36 o
  -8  -3   2       25.58       26.69      0.25 o
  -7  -3   2      111.66      111.58      1.80 o
  -6  -3   2       35.92       36.17      0.33 o
  -5  -3   2       32.44       32.84      0.86 o
  -4  -3   2      264.03      255.70      1.34 o
  -3  -3   2       75.73       72.79      0.37 o
  -1  -3   2      270.74      301.53      4.25 o
   1  -3   2       56.11       49.62      3.45 o
   2  -3   2       83.13      119.97      6.32 o
   3  -3   2      274.07      314.83     21.65 o
   4  -3   2       62.14       74.34      3.43 o
   5  -3   2       20.26       18.74      0.89 o
   6  -3   2      165.53      168.85      8.38 o
   7  -3   2        0.24        0.56      0.08 o
   8  -3   2       23.13       24.36      1.96 o
   9  -3   2        8.94       10.37      0.84 o
 -11  -2   2        0.00        0.29      0.15 o
 -10  -2   2       12.13       11.45      0.26 o
  -9  -2   2      115.80      110.89      2.72 o
  -8  -2   2      133.72      128.80      1.63 o
  -7  -2   2       51.47       52.12      0.31 o
  -6  -2   2      200.83      192.36      1.29 o
  -5  -2   2      265.70      246.95      1.59 o
  -4  -2   2      194.49      179.60      0.87 o
  -3  -2   2       74.73       71.95      0.62 o
  -1  -2   2      162.41      153.24      1.24 o
   0  -2   2       43.46       43.72      0.29 o
   2  -2   2       14.77       27.44      2.14 o
   3  -2   2      298.27      368.02     20.70 o
   4  -2   2       57.74       51.91      2.45 o
   5  -2   2       46.83       45.12      2.16 o
   6  -2   2       87.59       90.28      3.58 o
   7  -2   2        0.03        0.42      0.13 o
   8  -2   2       14.80       16.06      1.14 o
   9  -2   2       24.13       27.33      2.08 o
  10  -2   2        0.01        0.19      0.22 o
 -10  -1   2        2.50        1.87      0.18 o
  -9  -1   2        0.02        0.03      0.14 o
  -8  -1   2        0.09        0.53      0.22 o
  -7  -1   2       42.17       45.71      1.65 o
  -6  -1   2       52.67       48.42      0.30 o
  -5  -1   2       27.89       22.93      0.22 o
  -4  -1   2       52.16       76.22      0.50 o
  -2  -1   2      159.13      153.96      0.54 o
   0  -1   2       43.32       45.53      0.32 o
   1  -1   2       66.66       65.61      0.70 o
   3  -1   2       41.36       42.00      1.16 o
   5  -1   2      146.99      155.97      5.05 o
   6  -1   2       92.12      103.77      4.16 o
   7  -1   2        0.32        0.91      0.20 o
   8  -1   2       55.53       51.73      3.05 o
   9  -1   2        3.70        3.79      0.16 o
  10  -1   2        2.10        2.49      0.22 o
 -10   0   2       10.08        9.91      0.23 o
  -9   0   2        0.17        0.10      0.16 o
  -8   0   2        9.00        7.22      0.38 o
  -7   0   2      173.66      165.11      4.93 o
  -6   0   2      106.68      103.39      1.72 o
  -5   0   2       54.08       64.07      1.43 o
  -4   0   2      237.39      257.46      0.61 o
  -3   0   2      142.65      120.78      0.45 o
  -2   0   2      262.91      263.50      2.85 o
  -1   0   2        4.22        6.23      0.21 o
   3   0   2        0.03        1.08      0.18 o
   4   0   2      150.83      152.07      4.68 o
   5   0   2       43.32       37.93      1.17 o
   6   0   2       14.89       14.37      0.80 o
   7   0   2      132.86      135.13      0.45 o
   8   0   2       29.70       30.29      0.25 o
   9   0   2      296.53      325.97      0.70 o
  10   0   2      167.44      178.48      0.56 o
  11   0   2       15.59       15.59      0.22 o
 -10   1   2       28.66       27.21      0.96 o
  -9   1   2        0.49        0.40      0.16 o
  -8   1   2       44.13       46.18      2.74 o
  -7   1   2       27.55       25.58      0.95 o
  -6   1   2       88.89       87.12      2.19 o
  -5   1   2       30.58       25.46      1.24 o
  -4   1   2      122.81      128.29      1.92 o
  -3   1   2      360.36      348.81      4.25 o
   0   1   2      104.79      102.40      6.03 o
   2   1   2      103.21      111.28     11.36 o
   6   1   2        0.69       -0.20      0.20 o
   7   1   2      106.21      102.46      0.40 o
   8   1   2        2.65        1.63      0.22 o
   9   1   2      176.52      183.66      0.55 o
  10   1   2       24.67       23.92      0.24 o
  11   1   2       13.27       15.94      0.22 o
  -9   2   2       44.54       49.13      5.68 o
  -8   2   2       72.08       76.80      3.53 o
  -7   2   2        6.18        5.70      0.29 o
  -6   2   2        6.64        7.90      0.39 o
  -5   2   2        0.59        1.16      0.12 o
  -4   2   2      282.90      267.29      5.95 o
  -2   2   2       42.66       51.62      0.55 o
  -1   2   2      164.39      154.87      3.10 o
   4   2   2      126.07      135.50      0.62 o
   5   2   2      189.06      207.48      0.67 o
   6   2   2       25.23       29.01      0.30 o
   7   2   2       20.53       21.80      0.26 o
   8   2   2       56.49       53.49      0.30 o
   9   2   2       70.65       72.79      0.33 o
  10   2   2        0.09        0.37      0.20 o
  11   2   2       23.79       22.94      0.23 o
  12   2   2        3.22        4.57      0.17 o
  -9   3   2        8.86        7.44      0.28 o
  -8   3   2        2.06        1.38      0.16 o
  -7   3   2        6.32        5.34      0.67 o
  -6   3   2        0.73        1.12      0.13 o
  -5   3   2      388.51      386.77     17.96 o
  -4   3   2      589.66      546.30     22.60 o
  -3   3   2       85.88       68.73      2.60 o
  -2   3   2      278.62      280.83      6.40 o
  -1   3   2        1.17        0.62      0.27 o
   0   3   2       59.19       60.89      2.30 o
   1   3   2       11.52       11.02      0.76 o
   2   3   2        1.25        1.92      0.28 o
   3   3   2      271.75      233.91      0.97 o
   4   3   2       57.94       60.73      0.61 o
   5   3   2      128.22      139.36      2.34 o
   7   3   2      439.75      480.10      0.90 o
   8   3   2      109.33      113.86      0.46 o
   9   3   2       14.69       11.51      0.19 o
  10   3   2       13.06       13.06      0.19 o
  11   3   2        1.83        0.85      0.15 o
  12   3   2        2.86        3.90      0.22 o
  -8   4   2        0.08        0.40      0.15 o
  -7   4   2       27.66       27.48      1.49 o
  -6   4   2       78.97       79.86      5.71 o
  -5   4   2      139.29      137.55      8.99 o
  -4   4   2      412.99      398.53     28.96 o
  -3   4   2       26.89       27.91      0.91 o
  -2   4   2      671.26      634.33      1.12 o
  -1   4   2       10.77        7.82      0.62 o
   0   4   2       48.32       46.47      3.44 o
   1   4   2       12.02       15.98      1.19 o
   2   4   2      573.47      559.83      1.21 o
   3   4   2      201.75      222.63      0.82 o
   4   4   2      304.32      329.95      1.07 o
   5   4   2       82.09       93.40      2.07 o
   6   4   2        1.75        0.55      0.19 o
   7   4   2        0.02        0.13      0.20 o
   8   4   2      151.77      153.95      0.54 o
   9   4   2       11.66       15.48      0.25 o
  10   4   2       28.60       27.56      0.28 o
  11   4   2       13.98       15.73      0.20 o
  12   4   2        0.00       -0.10      0.21 o
  -7   5   2       27.57       28.76      2.78 o
  -6   5   2        0.77        0.95      0.20 o
  -5   5   2       35.65       35.04      3.19 o
  -4   5   2       50.67       54.86      5.26 o
  -3   5   2      111.37      120.51      6.39 o
  -2   5   2        0.45        0.55      0.11 o
  -1   5   2      186.37      222.95     16.01 o
   0   5   2      209.88      242.79     14.75 o
   1   5   2       14.06       16.22      1.31 o
   2   5   2      549.47      576.62      1.13 o
   3   5   2      109.89      125.24      0.58 o
   4   5   2        3.79        6.40      0.23 o
   5   5   2       42.14       48.04      0.77 o
   6   5   2       55.58       60.72      0.34 o
   7   5   2        7.55       10.45      0.21 o
   8   5   2       31.94       26.94      0.40 o
  10   5   2       16.72       15.62      0.21 o
  11   5   2        0.69        1.61      0.21 o
  12   5   2        0.00        0.19      0.15 o
  -6   6   2       14.90       15.87      1.71 o
  -5   6   2       14.54       14.33      1.23 o
  -4   6   2        2.99        2.61      0.22 o
  -3   6   2        1.79        2.15      0.48 o
  -2   6   2       43.74       44.52      0.92 o
  -1   6   2        2.73        3.14      0.13 o
   0   6   2      193.05      187.11      7.58 o
   1   6   2        5.15        4.90      0.66 o
   2   6   2      319.75      379.10      0.87 o
   3   6   2        5.25        3.38      0.25 o
   4   6   2       40.42       33.36      0.31 o
   5   6   2       23.86       24.25      0.44 o
   6   6   2        9.25       11.05      0.18 o
   7   6   2       67.85       68.50      0.91 o
   8   6   2        9.26       10.48      0.33 o
   9   6   2       57.67       55.73      1.46 o
  11   6   2        0.01       -0.11      0.21 o
  12   6   2        5.76        6.37      0.18 o
  -6   7   2        5.23        3.74      0.13 o
  -5   7   2       33.21       39.74      4.84 o
  -4   7   2        5.46        6.15      0.17 o
  -3   7   2        2.26        2.85      0.15 o
  -2   7   2       25.75       24.97      0.68 o
  -1   7   2       74.85       73.68      2.13 o
   0   7   2       52.23       53.89      2.72 o
   1   7   2        0.38        2.02      0.16 o
   2   7   2       32.64       42.48      4.33 o
   3   7   2       94.70      106.40      0.49 o
   4   7   2      190.83      197.25      6.89 o
   5   7   2        0.38        0.49      0.11 o
   6   7   2       41.05       42.99      0.26 o
   7   7   2      161.40      167.42      1.14 o
   8   7   2       17.80       16.21      0.74 o
   9   7   2        2.56        2.36      0.16 o
  10   7   2        0.86        0.98      0.19 o
  12   7   2        4.18        6.17      0.23 o
  -5   8   2        0.82        1.51      0.36 o
  -4   8   2        7.89        9.45      0.24 o
  -3   8   2       14.27       14.85      0.37 o
  -2   8   2        4.74        3.66      0.27 o
  -1   8   2      146.34      150.56      5.75 o
   0   8   2       13.11       11.08      0.38 o
   1   8   2        8.37        9.23      0.61 o
   2   8   2       40.96       46.87      1.94 o
   3   8   2       58.27       55.53      0.38 o
   4   8   2       12.48       12.38      0.71 o
   5   8   2       36.85       41.23      1.84 o
   6   8   2        8.48        8.59      0.32 o
   7   8   2       29.48       33.31      0.70 o
   8   8   2       32.45       33.21      0.56 o
   9   8   2       44.08       42.39      2.09 o
  10   8   2       11.49       10.60      0.70 o
  11   8   2        0.22        0.35      0.21 o
  -3   9   2        0.25        0.58      0.10 o
  -2   9   2       13.70       13.34      0.16 o
  -1   9   2       37.81       37.09      0.60 o
   0   9   2       66.76       58.56      1.03 o
   1   9   2       31.03       30.36      0.54 o
   2   9   2        4.55        4.26      0.12 o
   3   9   2       33.47       36.82      2.58 o
   4   9   2       12.51       13.44      0.97 o
   5   9   2       31.49       31.30      1.16 o
   6   9   2       30.86       31.71      0.21 o
   7   9   2        1.83        1.92      0.15 o
   8   9   2        0.41        0.61      0.12 o
   9   9   2        5.93        6.31      0.15 o
  10   9   2        0.04        0.29      0.15 o
  11   9   2       19.46       16.75      0.29 o
  12   9   2        9.32        7.25      0.25 o
  -2  10   2        6.12        6.52      0.36 o
  -1  10   2        7.82        8.22      0.13 o
   0  10   2       12.25       12.71      0.44 o
   1  10   2       80.25       80.38      0.89 o
   2  10   2       17.09       15.41      0.94 o
   3  10   2       13.70       13.90      0.87 o
   4  10   2      161.57      162.98      4.51 o
   5  10   2       29.34       27.71      0.79 o
   6  10   2        0.56        1.03      0.35 o
   7  10   2        0.10       -0.15      0.15 o
   8  10   2        0.15        0.61      0.15 o
   9  10   2        0.11        0.19      0.10 o
  10  10   2        3.87        4.10      0.35 o
  11  10   2        0.00        0.15      0.26 o
  -1  11   2        6.49        6.86      0.21 o
   0  11   2       34.34       35.01      0.71 o
   1  11   2        4.29        5.16      0.15 o
   2  11   2        2.30        2.43      0.34 o
   3  11   2        9.99        9.38      0.67 o
   4  11   2       11.32       12.40      1.14 o
   5  11   2       55.54       52.19      1.21 o
   6  11   2      192.91      192.85      3.11 o
   7  11   2       78.89       69.06      0.77 o
   8  11   2        2.68        3.44      0.19 o
   9  11   2        2.50        2.60      0.34 o
  10  11   2        3.04        2.98      0.16 o
   1  12   2        2.99        2.41      0.11 o
   2  12   2        5.08        4.47      0.29 o
   3  12   2        3.98        3.81      0.22 o
   4  12   2        1.31        1.44      0.14 o
   5  12   2        1.93        1.77      0.12 o
   6  12   2        6.81        5.59      0.15 o
   7  12   2       13.60       13.02      0.24 o
   8  12   2        0.10        0.29      0.16 o
   9  12   2        0.40        0.82      0.17 o
   5  13   2        1.29        2.17      0.14 o
   6  13   2        0.01       -0.17      0.17 o
  -7 -11   3        0.49        0.06      0.16 o
  -6 -11   3        2.08        2.07      0.23 o
  -5 -11   3        1.05        1.26      0.17 o
  -4 -11   3       38.20       39.62      0.34 o
  -3 -11   3        8.33        8.12      0.26 o
  -2 -11   3        0.13        0.79      0.32 o
  -1 -11   3        4.05        2.61      0.50 o
  -8 -10   3       33.15       29.23      0.34 o
  -7 -10   3        1.00        1.36      0.22 o
  -6 -10   3        4.10        3.74      0.18 o
  -5 -10   3        8.23        9.56      0.26 o
  -4 -10   3       40.91       42.13      0.34 o
  -3 -10   3       13.62       13.09      0.21 o
  -2 -10   3       81.76       88.24      8.39 o
  -1 -10   3       15.29       17.16      2.03 o
   0 -10   3        0.31        0.27      0.35 o
   1 -10   3        2.29        4.71      0.13 o
  -9  -9   3        9.54        7.89      0.26 o
  -8  -9   3        3.68        4.10      0.24 o
  -7  -9   3       39.71       36.95      0.33 o
  -6  -9   3       25.16       21.86      0.29 o
  -5  -9   3       34.05       39.93      0.33 o
  -4  -9   3        1.09        1.10      0.16 o
  -3  -9   3       45.87       42.65      0.29 o
  -2  -9   3       32.22       30.19      0.26 o
  -1  -9   3        2.23        2.59      0.13 o
   0  -9   3        4.85        5.07      0.47 o
   1  -9   3       26.22       31.08      0.62 o
   2  -9   3       24.49       25.57      0.74 o
   3  -9   3        1.63        1.02      0.19 o
 -10  -8   3        0.26        0.39      0.23 o
  -9  -8   3        9.12        7.70      0.25 o
  -8  -8   3        3.83        4.67      0.23 o
  -7  -8   3        1.68        2.31      0.22 o
  -6  -8   3       39.05       33.79      0.32 o
  -5  -8   3       78.65       73.96      0.37 o
  -4  -8   3        6.75        6.13      0.17 o
  -3  -8   3      166.18      172.62      0.55 o
  -2  -8   3       13.75       15.36      0.21 o
  -1  -8   3       88.57       81.92      0.38 o
   0  -8   3       16.97       16.18      1.41 o
   1  -8   3       20.75       24.93      0.66 o
   2  -8   3       87.50       91.18      0.29 o
   3  -8   3       25.71       26.15      0.33 o
   4  -8   3       15.29       13.31      0.20 o
 -10  -7   3        0.02        0.07      0.22 o
  -9  -7   3        4.43        3.03      0.17 o
  -8  -7   3       60.56       62.93      0.30 o
  -7  -7   3        4.30        4.44      0.25 o
  -6  -7   3       32.32       32.93      0.93 o
  -5  -7   3       23.56       24.29      0.35 o
  -4  -7   3       41.61       38.83      0.22 o
  -3  -7   3      152.20      149.46      2.30 o
  -2  -7   3       20.18       20.40      0.27 o
  -1  -7   3       76.90       74.09      0.36 o
   0  -7   3        8.74        9.42      1.19 o
   1  -7   3       45.46       46.75      1.65 o
   2  -7   3       84.85       90.52      2.58 o
   3  -7   3        0.21        0.63      0.13 o
   4  -7   3       11.59       11.10      0.20 o
   5  -7   3       19.20       18.78      0.18 o
   6  -7   3        0.20        0.22      0.21 o
 -10  -6   3        1.15        1.81      0.19 o
  -9  -6   3        2.05        1.89      0.49 o
  -8  -6   3       19.20       19.90      0.50 o
  -7  -6   3       87.29       88.52      0.45 o
  -6  -6   3        2.35        2.94      0.34 o
  -5  -6   3        0.91        0.97      0.32 o
  -4  -6   3       71.02       66.78      0.48 o
  -3  -6   3       96.30       98.76      2.24 o
  -2  -6   3      165.30      160.32      4.08 o
  -1  -6   3      138.34      141.81      3.48 o
   0  -6   3      351.15      353.95      0.76 o
   1  -6   3      460.02      499.29     20.88 o
   2  -6   3       98.78      111.13      1.93 o
   3  -6   3      110.63      118.50      0.32 o
   4  -6   3       24.32       23.43      0.58 o
   5  -6   3        3.23        2.33      0.22 o
   6  -6   3        1.31        1.40      0.22 o
   7  -6   3        9.63        8.44      0.17 o
 -10  -5   3        1.14        1.56      0.40 o
  -9  -5   3       58.13       54.62      0.31 o
  -8  -5   3       35.90       33.50      0.43 o
  -7  -5   3        8.30       10.72      0.30 o
  -6  -5   3       38.67       41.16      0.46 o
  -5  -5   3        3.84        2.71      0.13 o
  -4  -5   3      188.03      184.43      2.92 o
  -3  -5   3       37.91       34.53      1.05 o
  -2  -5   3      180.68      168.94      3.63 o
  -1  -5   3       85.36       81.63      2.68 o
   0  -5   3        0.17        0.10      0.15 o
   1  -5   3       30.79       35.65      2.28 o
   2  -5   3        8.47       10.51      0.57 o
   3  -5   3      260.80      252.77      4.31 o
   4  -5   3        0.07        0.17      0.27 o
   5  -5   3       49.57       35.51      0.61 o
   6  -5   3       54.04       49.33      1.04 o
   7  -5   3       18.92       16.96      0.23 o
   8  -5   3        9.92        7.58      0.29 o
 -10  -4   3        6.80        6.67      0.22 o
  -9  -4   3        0.17        0.43      0.15 o
  -8  -4   3       27.74       27.08      0.23 o
  -7  -4   3       25.19       24.94      0.79 o
  -5  -4   3      272.34      273.53      0.94 o
  -4  -4   3        6.39        4.51      0.17 o
  -3  -4   3        8.09       10.72      0.22 o
  -2  -4   3      241.66      209.27      0.52 o
  -1  -4   3        4.37        2.43      0.15 o
   1  -4   3       13.29       21.20      1.22 o
   2  -4   3       67.94       70.53      3.87 o
   3  -4   3      156.78      154.44      4.67 o
   4  -4   3       41.18       39.85      1.44 o
   5  -4   3      161.37      147.69      1.24 o
   6  -4   3        0.05        0.95      0.18 o
   7  -4   3       21.56       19.15      1.11 o
   8  -4   3        6.30        5.71      0.36 o
 -10  -3   3        1.80        2.58      0.15 o
  -9  -3   3        1.31        0.68      0.15 o
  -8  -3   3        8.29        9.49      0.18 o
  -7  -3   3      299.38      288.71      3.38 o
  -6  -3   3        1.38        1.83      0.18 o
  -5  -3   3        1.35        0.82      0.22 o
  -4  -3   3      144.21      135.05      1.85 o
   0  -3   3      368.41      363.89      7.73 o
   1  -3   3       35.65       39.64      1.17 o
   2  -3   3       75.12       81.38      5.08 o
   3  -3   3      110.80      113.35      3.21 o
   4  -3   3       10.28       12.41      0.45 o
   5  -3   3      255.86      266.00     19.24 o
   6  -3   3        8.05        8.73      0.53 o
   7  -3   3       22.59       20.32      1.34 o
   8  -3   3       17.81       18.39      1.05 o
   9  -3   3        0.09        0.22      0.12 o
 -10  -2   3        5.53        3.99      0.16 o
  -9  -2   3        7.57        6.30      0.13 o
  -8  -2   3       17.44       15.27      0.21 o
  -7  -2   3       68.97       63.09      0.59 o
  -6  -2   3        9.14        9.41      0.20 o
  -5  -2   3       46.26       41.17      0.24 o
  -4  -2   3       43.82       41.45      0.23 o
  -3  -2   3        1.99        4.07      0.13 o
  -2  -2   3        6.06        7.14      0.19 o
  -1  -2   3       51.13       37.34      0.38 o
   0  -2   3      312.86      316.40      1.22 o
   1  -2   3      224.03      237.87      6.41 o
   2  -2   3       41.89       40.71      2.24 o
   3  -2   3        3.39        5.45      0.39 o
   5  -2   3       39.92       38.78      2.75 o
   6  -2   3       17.29       17.12      0.92 o
   7  -2   3        0.10        0.12      0.10 o
   8  -2   3        3.76        3.96      0.13 o
   9  -2   3       14.96       17.04      1.44 o
  10  -2   3        2.01        2.23      0.23 o
 -10  -1   3       14.33       14.74      0.78 o
  -9  -1   3       51.80       46.77      1.41 o
  -8  -1   3       11.46       10.27      0.69 o
  -7  -1   3       17.62       17.31      0.62 o
  -6  -1   3      145.39      134.52      0.62 o
  -5  -1   3      159.90      156.23      0.93 o
  -4  -1   3       48.25       49.97      0.42 o
  -3  -1   3        0.04        0.57      0.20 o
  -2  -1   3       25.46       27.87      0.28 o
   1  -1   3       82.66       74.20      0.53 o
   2  -1   3       42.42       45.26      2.63 o
   3  -1   3       28.32       31.16      1.80 o
   4  -1   3      424.33      442.37     33.26 o
   5  -1   3      504.81      596.55     46.30 o
   6  -1   3        6.53        8.38      0.47 o
   7  -1   3       29.06       28.74      1.34 o
   8  -1   3       16.30       17.96      1.60 o
   9  -1   3       11.22       13.01      0.20 o
  10  -1   3        0.36        0.54      0.16 o
 -10   0   3        2.42        3.10      0.26 o
  -9   0   3        2.11        2.55      0.14 o
  -8   0   3       17.01       16.17      0.46 o
  -7   0   3        2.25        2.85      0.11 o
  -6   0   3       29.28       32.90      0.50 o
  -5   0   3      181.69      173.61      1.73 o
  -4   0   3       13.44        9.44      0.17 o
  -3   0   3      118.06      135.01      4.96 o
  -2   0   3       94.99      103.50      0.40 o
   0   0   3       15.41       15.57      0.22 o
   1   0   3        9.42       11.94      0.21 o
   2   0   3      328.29      323.47     18.44 o
   3   0   3      149.28      137.50      6.90 o
   4   0   3      124.51      130.15      4.99 o
   6   0   3      366.33      379.50     18.61 o
   7   0   3        4.23        2.93      0.21 o
   8   0   3       35.89       37.89      0.27 o
   9   0   3       32.66       33.97      0.26 o
  10   0   3       15.84       16.31      0.22 o
  11   0   3       29.06       36.46      0.32 o
  -9   1   3       17.98       19.90      0.64 o
  -8   1   3        1.59        2.47      0.16 o
  -7   1   3        3.59        2.92      0.13 o
  -6   1   3       53.52       49.49      1.78 o
  -5   1   3        1.29        1.98      0.11 o
  -4   1   3        0.21        1.01      0.56 o
  -3   1   3        7.98        6.30      0.32 o
   0   1   3      186.78      153.10      9.98 o
   4   1   3      361.18      387.33     22.29 o
   5   1   3      228.33      206.70      8.37 o
   6   1   3      430.87      492.47      0.89 o
   7   1   3        0.47        0.57      0.21 o
   8   1   3       14.52       18.18      0.21 o
   9   1   3      388.88      421.26      0.81 o
  10   1   3       54.29       63.89      0.33 o
  11   1   3        0.00        0.38      0.16 o
  -9   2   3       24.63       28.10      1.25 o
  -8   2   3        0.89        1.56      0.18 o
  -7   2   3        3.61        3.54      0.25 o
  -6   2   3       10.30       11.01      0.51 o
  -5   2   3        0.25        0.15      0.10 o
  -4   2   3       54.83       49.39      0.99 o
  -3   2   3      118.25      120.91      3.82 o
  -2   2   3       59.01       69.38      1.13 o
  -1   2   3       42.04       39.57      0.65 o
   0   2   3      140.01      144.90      2.64 o
   4   2   3      113.66      102.60      3.74 o
   5   2   3      234.45      242.31      0.75 o
   6   2   3        0.31        0.92      0.15 o
   7   2   3        5.18        4.25      0.22 o
   8   2   3       50.59       50.47      0.30 o
   9   2   3       12.35       10.87      0.24 o
  10   2   3       56.61       62.00      0.37 o
  11   2   3       46.57       44.72      0.29 o
  12   2   3       49.92       47.24      0.37 o
  -8   3   3       96.89      100.73      4.14 o
  -7   3   3        3.95        4.40      0.22 o
  -6   3   3        0.25        0.57      0.23 o
  -5   3   3       12.91       14.20      0.36 o
  -4   3   3       22.78       23.88      0.52 o
  -3   3   3        4.38        5.03      0.26 o
  -2   3   3        0.20        1.86      0.12 o
  -1   3   3      177.00      183.30      2.60 o
   0   3   3      287.44      271.38      2.18 o
   1   3   3      175.58      156.95      1.93 o
   3   3   3      273.13      284.14      4.18 o
   4   3   3      203.78      227.94      8.53 o
   6   3   3        8.07        5.30      0.18 o
   7   3   3      119.10      129.37      0.52 o
   8   3   3        4.66        5.67      0.23 o
   9   3   3        7.37        6.23      0.23 o
  10   3   3       29.10       31.90      0.30 o
  11   3   3        1.56        1.71      0.15 o
  12   3   3        1.14        1.48      0.22 o
  -8   4   3        0.92        1.35      0.17 o
  -7   4   3        0.35        0.94      0.15 o
  -6   4   3        2.10        2.39      0.46 o
  -5   4   3      187.55      194.58     10.41 o
  -4   4   3      309.78      287.83      9.16 o
  -3   4   3       83.51       80.31      2.82 o
  -2   4   3      131.55      154.23      6.23 o
  -1   4   3      295.92      291.22      9.44 o
   0   4   3      456.99      413.11      9.65 o
   1   4   3       43.21       43.07      1.43 o
   2   4   3      431.59      430.40     14.09 o
   3   4   3      144.56      135.11      5.28 o
   4   4   3       92.36      104.28      0.57 o
   5   4   3      264.23      303.35      1.03 o
   6   4   3       20.87       19.96      0.36 o
   7   4   3       33.13       34.66      1.09 o
   8   4   3        8.70       13.94      0.25 o
   9   4   3      223.09      227.75      0.62 o
  10   4   3       11.10       12.61      0.19 o
  11   4   3        1.13        1.36      0.15 o
  12   4   3        3.73        4.13      0.16 o
  -7   5   3        0.55        0.58      0.12 o
  -6   5   3        2.20        2.18      0.13 o
  -5   5   3       34.82       37.00      2.51 o
  -4   5   3        4.58        5.92      0.14 o
  -3   5   3      391.47      394.25     38.82 o
  -1   5   3       87.06       81.36      3.53 o
   0   5   3      171.36      159.24      3.56 o
   1   5   3      125.27      145.48      3.93 o
   2   5   3      105.99       98.37     10.73 o
   3   5   3      312.75      361.90      0.91 o
   4   5   3        4.74        4.29      0.18 o
   5   5   3        1.50        1.09      0.21 o
   6   5   3       50.52       48.38      0.44 o
   7   5   3       45.35       41.14      0.62 o
   8   5   3       30.09       31.51      0.85 o
   9   5   3      130.57      129.78      0.50 o
  10   5   3        2.01        3.76      0.21 o
  11   5   3        0.03        0.11      0.15 o
  12   5   3        0.00        0.14      0.21 o
  -6   6   3       18.29       19.41      1.86 o
  -5   6   3        6.01        6.56      0.53 o
  -4   6   3       59.07       64.99      7.86 o
  -3   6   3        5.25        4.40      0.53 o
  -2   6   3        0.32        0.39      0.12 o
  -1   6   3      296.20      297.61      3.53 o
   0   6   3       12.20       15.13      0.17 o
   1   6   3      278.89      303.55     13.41 o
   3   6   3       44.13       46.34      0.33 o
   4   6   3       63.83       66.25      0.40 o
   5   6   3        0.76        1.41      0.21 o
   6   6   3       18.27       18.99      0.29 o
   7   6   3        9.79       10.14      0.18 o
   8   6   3        2.53        2.89      0.17 o
   9   6   3        2.70        3.01      0.20 o
  10   6   3        0.42        0.57      0.20 o
  11   6   3        3.65        4.85      0.22 o
  12   6   3        1.41        0.82      0.21 o
  -5   7   3        0.36        0.89      0.13 o
  -4   7   3       13.57       16.68      1.53 o
  -3   7   3        0.56        0.87      0.13 o
  -2   7   3        1.72        1.73      0.14 o
  -1   7   3        8.83        7.93      0.14 o
   0   7   3       42.70       38.79      0.35 o
   1   7   3       11.20        7.71      0.39 o
   2   7   3        0.97        1.75      0.64 o
   3   7   3       17.42       22.90      0.31 o
   4   7   3       37.54       43.97      0.37 o
   5   7   3        0.47        0.54      0.22 o
   6   7   3       64.01       58.96      0.45 o
   7   7   3       21.50       19.14      0.28 o
   8   7   3       23.99       22.96      0.23 o
   9   7   3        0.35        0.55      0.18 o
  10   7   3        0.10        0.45      0.19 o
  11   7   3       11.12       10.41      0.24 o
  12   7   3        1.64        1.86      0.16 o
  -4   8   3       14.53       15.47      0.23 o
  -3   8   3       15.00       15.31      0.48 o
  -2   8   3       14.42       14.31      0.26 o
  -1   8   3        0.24        0.16      0.22 o
   0   8   3        3.30        3.34      0.22 o
   1   8   3      170.58      175.84      5.08 o
   2   8   3        1.23        1.83      0.13 o
   3   8   3      233.32      277.88     32.85 o
   4   8   3        4.98        6.68      0.26 o
   5   8   3       18.98       16.13      0.24 o
   6   8   3       28.09       27.80      0.43 o
   7   8   3       16.95       16.29      0.37 o
   8   8   3        0.32        0.21      0.15 o
   9   8   3       15.42       14.91      0.35 o
  10   8   3       31.55       29.39      0.49 o
  11   8   3        3.01        2.34      0.20 o
  12   8   3        4.57        2.89      0.17 o
  -3   9   3        1.22        0.93      0.19 o
  -2   9   3        0.23        0.10      0.38 o
  -1   9   3        8.42        9.04      0.16 o
   0   9   3       45.58       43.87      0.27 o
   1   9   3       15.02       18.43      0.59 o
   2   9   3        5.27        5.42      0.26 o
   3   9   3       14.28       16.42      1.72 o
   4   9   3       11.18       11.29      0.27 o
   5   9   3        1.80        1.17      0.55 o
   6   9   3        7.60       10.25      0.72 o
   7   9   3        0.67        0.52      0.23 o
   8   9   3      145.68      149.48      3.58 o
   9   9   3       68.76       67.40      0.54 o
  10   9   3       31.45       31.65      0.57 o
  11   9   3        2.66        2.69      0.17 o
  12   9   3        0.00        0.17      0.19 o
  -2  10   3        2.24        2.44      0.38 o
  -1  10   3       12.20       12.39      0.70 o
   0  10   3        0.97        1.16      0.17 o
   1  10   3        0.14        0.25      0.55 o
   2  10   3      120.80      118.99      5.79 o
   3  10   3       52.80       55.30      3.32 o
   4  10   3        8.51        9.68      0.52 o
   5  10   3        0.01        0.12      0.19 o
   6  10   3        0.25        0.10      0.32 o
   7  10   3       81.23       80.57      0.30 o
   8  10   3        9.90        9.47      0.16 o
   9  10   3        0.19        0.24      0.12 o
  10  10   3        1.90        2.36      0.16 o
  11  10   3        6.75        6.51      0.37 o
   0  11   3        1.65        1.81      0.27 o
   1  11   3        9.37        8.80      0.15 o
   2  11   3        0.34        0.07      0.14 o
   3  11   3        0.56        0.89      0.23 o
   4  11   3        2.48        3.19      0.52 o
   5  11   3        2.69        2.43      0.14 o
   6  11   3       23.51       21.84      0.22 o
   7  11   3       67.76       67.46      1.58 o
   8  11   3        1.54        2.19      0.16 o
   9  11   3        1.64        1.81      0.16 o
  10  11   3        0.02        0.18      0.23 o
  11  11   3        1.44        0.90      0.16 o
   2  12   3        9.29        9.69      0.16 o
   3  12   3        0.02        0.08      0.11 o
   4  12   3       13.35       13.51      0.87 o
   5  12   3        5.05        6.29      0.57 o
   6  12   3       22.90       19.50      0.67 o
   7  12   3       38.95       38.04      0.61 o
   8  12   3       18.83       17.18      0.57 o
   9  12   3       24.80       22.65      0.38 o
  10  12   3        0.73        0.55      0.32 o
   5  13   3        2.46        2.71      0.33 o
   6  13   3        0.24        0.51      0.13 o
   7  13   3        0.15        0.13      0.12 o
  -4 -11   4        0.60        1.21      0.17 o
  -3 -11   4       25.43       26.73      0.34 o
  -7 -10   4        0.00        0.80      0.22 o
  -6 -10   4       11.20        9.64      0.26 o
  -5 -10   4        7.01        6.67      0.18 o
  -4 -10   4       12.02       13.23      0.21 o
  -3 -10   4        0.02        0.84      0.22 o
  -2 -10   4        4.04        5.00      0.24 o
  -1 -10   4       25.56       24.85      1.14 o
   0 -10   4       46.78       50.10      0.39 o
   1 -10   4       30.45       28.57      0.25 o
  -8  -9   4        0.31        0.49      0.16 o
  -7  -9   4        0.56        0.87      0.23 o
  -6  -9   4       31.57       29.81      0.27 o
  -5  -9   4       28.89       30.90      0.27 o
  -4  -9   4       72.01       72.20      0.41 o
  -3  -9   4        0.03        0.32      0.16 o
  -2  -9   4        2.55        1.94      0.22 o
  -1  -9   4       32.72       39.42      3.83 o
   0  -9   4       53.28       51.02      4.10 o
   1  -9   4        0.22        0.24      0.21 o
   2  -9   4        1.64        2.18      0.32 o
   3  -9   4        3.31        4.64      0.17 o
  -9  -8   4        0.38        0.47      0.13 o
  -8  -8   4       24.56       27.14      0.84 o
  -7  -8   4       22.79       24.28      0.38 o
  -6  -8   4        0.09        4.94      2.63 o
  -5  -8   4       18.38       20.81      0.24 o
  -4  -8   4       35.02       32.71      0.56 o
  -3  -8   4        0.26        0.38      0.14 o
  -2  -8   4        1.37        2.27      0.21 o
  -1  -8   4       50.03       51.50      0.31 o
   0  -8   4        0.02        0.02      0.22 o
   1  -8   4       30.92       34.05      0.19 o
   2  -8   4        9.33       10.84      0.18 o
   3  -8   4       24.22       27.02      0.19 o
   4  -8   4       27.16       28.14      0.20 o
  -9  -7   4        3.99        4.32      0.17 o
  -8  -7   4        8.37       10.23      0.29 o
  -7  -7   4        3.31        2.77      0.14 o
  -6  -7   4       11.00        8.76      0.15 o
  -5  -7   4       46.91       45.06      0.79 o
  -4  -7   4       43.54       39.32      0.91 o
  -3  -7   4       20.23       23.77      0.20 o
  -2  -7   4        3.93        3.06      0.13 o
  -1  -7   4        7.54        7.33      0.14 o
   0  -7   4       97.14      110.87     12.80 o
   1  -7   4       43.59       46.58      2.39 o
   2  -7   4       21.47       19.63      0.22 o
   3  -7   4        0.73        1.27      0.31 o
   4  -7   4       19.22       17.15      0.38 o
   5  -7   4       13.84       15.35      0.40 o
 -10  -6   4        1.20        1.06      0.14 o
  -9  -6   4       10.73       11.10      0.49 o
  -8  -6   4        3.75        4.08      0.54 o
  -7  -6   4       28.21       27.84      0.29 o
  -6  -6   4        0.08        0.28      0.22 o
  -5  -6   4       24.75       26.87      0.38 o
  -4  -6   4      159.13      147.03      2.47 o
  -3  -6   4      236.05      235.53      4.45 o
  -2  -6   4        0.13        0.12      0.12 o
  -1  -6   4        2.50        2.56      0.13 o
   0  -6   4        2.17        2.22      0.34 o
   1  -6   4      116.11      127.58      7.63 o
   2  -6   4        3.90        4.66      0.42 o
   3  -6   4       40.40       39.02      0.49 o
   4  -6   4        1.22        2.09      0.11 o
   5  -6   4       26.56       27.13      0.59 o
   6  -6   4        0.03        0.18      0.12 o
   7  -6   4        0.01        0.07      0.24 o
 -10  -5   4       42.07       41.35      1.41 o
  -9  -5   4       25.82       29.53      0.25 o
  -8  -5   4       16.92       16.00      0.54 o
  -7  -5   4        0.10        0.42      0.14 o
  -6  -5   4       18.75       20.24      0.31 o
  -5  -5   4       45.77       45.95      0.60 o
  -4  -5   4      235.26      219.94      6.69 o
  -3  -5   4       15.18       17.45      0.89 o
  -2  -5   4        9.00        7.10      0.12 o
  -1  -5   4        0.42        0.85      0.12 o
   0  -5   4      362.37      328.48     10.84 o
   1  -5   4      854.01      844.11     14.71 o
   2  -5   4      259.38      267.63     17.52 o
   3  -5   4        4.22        5.04      0.21 o
   4  -5   4      101.09       92.48      1.44 o
   5  -5   4       28.84       27.77      0.59 o
   6  -5   4        1.62        1.19      0.10 o
   7  -5   4       42.19       39.58      0.44 o
 -10  -4   4        4.24        4.35      0.18 o
  -9  -4   4        0.42        0.68      0.17 o
  -8  -4   4        1.78        1.81      0.15 o
  -7  -4   4       58.95       53.38      1.49 o
  -6  -4   4      539.47      552.92      6.05 o
  -5  -4   4      256.93      243.28      2.09 o
  -4  -4   4       36.20       33.17      0.22 o
  -3  -4   4      189.30      183.68      2.76 o
  -2  -4   4       25.19       21.28      0.17 o
  -1  -4   4        1.78        1.42      0.14 o
   0  -4   4      148.17      142.01      1.70 o
   1  -4   4      131.70      120.41      3.19 o
   2  -4   4      174.78      184.94      8.89 o
   3  -4   4      442.01      456.39     24.82 o
   4  -4   4       30.62       30.71      0.99 o
   5  -4   4      116.80      103.82      1.47 o
   6  -4   4       44.80       42.04      1.07 o
   7  -4   4       11.40       11.97      0.14 o
   8  -4   4        0.77        1.00      0.18 o
 -10  -3   4        7.91        9.82      0.56 o
  -9  -3   4        0.08        0.29      0.15 o
  -8  -3   4       12.91       14.93      0.36 o
  -7  -3   4      106.15      106.71      1.99 o
  -6  -3   4      156.97      151.90      0.41 o
  -5  -3   4       15.67       18.61      0.60 o
  -4  -3   4      305.74      307.47      5.10 o
  -3  -3   4      137.31      124.88      1.54 o
  -2  -3   4      265.50      243.81      3.58 o
  -1  -3   4      164.42      166.09      1.40 o
   0  -3   4       21.79       25.04      0.19 o
   1  -3   4      269.46      258.01      6.56 o
   2  -3   4      124.21      133.52      7.69 o
   3  -3   4      288.65      285.35      8.47 o
   4  -3   4       26.72       21.47      0.19 o
   5  -3   4        5.67        4.32      0.49 o
   6  -3   4       23.01       25.17      1.87 o
   7  -3   4      123.51      118.90      8.06 o
   8  -3   4       18.06       17.00      1.33 o
   9  -3   4        7.16        6.42      0.54 o
 -10  -2   4        0.08        0.07      0.14 o
  -9  -2   4        9.63       10.15      0.58 o
  -8  -2   4        2.75        3.24      0.16 o
  -7  -2   4       24.15       22.24      0.74 o
  -6  -2   4        0.02        0.58      0.15 o
  -5  -2   4       70.44       66.78      0.28 o
  -4  -2   4      166.62      172.45      1.97 o
  -3  -2   4       78.74       70.73      2.89 o
  -2  -2   4      399.80      417.49      6.51 o
  -1  -2   4        6.47        6.46      0.15 o
   0  -2   4      312.97      357.15      2.17 o
   1  -2   4      398.06      430.70      2.14 o
   2  -2   4      512.50      536.91     38.08 o
   3  -2   4       43.68       43.42      1.61 o
   4  -2   4       13.65       14.16      0.26 o
   5  -2   4       73.80       74.66      6.07 o
   6  -2   4       70.74       72.55      5.59 o
   7  -2   4        5.64        5.37      0.29 o
   8  -2   4       27.73       30.60      2.22 o
   9  -2   4        1.76        2.01      0.33 o
  10  -2   4       10.34       10.67      0.26 o
  -9  -1   4       44.35       40.81      0.75 o
  -8  -1   4       11.81       10.20      0.33 o
  -7  -1   4       11.60       10.69      0.18 o
  -6  -1   4        6.28        4.92      0.16 o
  -5  -1   4       38.30       34.75      0.23 o
  -4  -1   4       17.81       19.55      0.22 o
  -3  -1   4      257.57      266.32      0.74 o
  -2  -1   4       49.77       53.45      0.26 o
  -1  -1   4      376.86      355.94      0.61 o
   0  -1   4      316.66      335.23      4.34 o
   1  -1   4       33.59       52.33      0.27 o
   2  -1   4      293.62      318.82     20.07 o
   3  -1   4      182.29      189.28      7.45 o
   4  -1   4      118.04      114.13      7.64 o
   5  -1   4      166.55      201.28      9.60 o
   6  -1   4      192.96      203.47     14.44 o
   7  -1   4        0.01        0.08      0.10 o
   8  -1   4       52.73       53.29      3.72 o
   9  -1   4        0.10        0.38      0.21 o
  10  -1   4        4.93        4.19      0.17 o
  -9   0   4        3.91        4.80      0.12 o
  -8   0   4       22.95       23.71      1.05 o
  -7   0   4       91.43       86.20      2.55 o
  -6   0   4      210.88      176.05      2.59 o
  -5   0   4      103.04       86.52      0.65 o
  -4   0   4       11.64        8.47      0.28 o
  -3   0   4       21.42       17.89      0.19 o
  -1   0   4       66.74       57.69      0.28 o
   0   0   4      367.02      384.67      0.79 o
   1   0   4      588.63      626.57      1.21 o
   2   0   4        2.82        2.49      0.25 o
   3   0   4       32.98       27.42      1.14 o
   4   0   4       80.63       78.83      4.77 o
   5   0   4      440.27      510.56     40.34 o
   6   0   4       13.47       14.92      1.15 o
   7   0   4        0.39        0.41      0.09 o
   8   0   4        0.13        0.18      0.20 o
   9   0   4       39.58       43.96      0.32 o
  10   0   4       20.00       22.60      0.24 o
  11   0   4        4.99        5.31      0.24 o
  -9   1   4        0.60        0.46      0.11 o
  -8   1   4        2.69        1.74      0.12 o
  -7   1   4        7.73        8.37      0.21 o
  -6   1   4        0.83        2.54      0.20 o
  -5   1   4        0.57        0.55      0.09 o
  -4   1   4       67.58       65.43      0.51 o
  -3   1   4        0.09        0.50      0.11 o
  -2   1   4        8.84        2.77      0.12 o
  -1   1   4        3.06        0.95      0.12 o
   0   1   4        1.16        0.46      0.12 o
   1   1   4        4.85        4.59      0.14 o
   2   1   4       64.75       58.62      3.57 o
   3   1   4       41.07       55.33      3.31 o
   4   1   4      424.94      502.06     38.05 o
   5   1   4        2.38        5.03      0.25 o
   6   1   4       40.50       47.22      1.85 o
   7   1   4      250.14      306.41      0.72 o
   8   1   4      144.63      155.56      0.49 o
   9   1   4        0.51        1.26      0.22 o
  10   1   4        2.32        1.97      0.22 o
  11   1   4       35.19       37.32      0.33 o
  -8   2   4        0.06        0.22      0.12 o
  -7   2   4        0.31        0.34      0.09 o
  -6   2   4       28.80       28.28      0.62 o
  -5   2   4        0.03        0.10      0.16 o
  -4   2   4       82.68       74.05      1.45 o
  -3   2   4       93.57      103.46      1.18 o
  -2   2   4        7.26        8.66      0.47 o
   0   2   4      254.89      279.66      6.71 o
   1   2   4        3.40        4.56      0.14 o
   2   2   4       41.57       40.65      1.55 o
   4   2   4      204.73      211.34      8.00 o
   5   2   4        5.70        6.09      0.43 o
   6   2   4        0.00        0.51      0.14 o
   7   2   4       56.11       63.34      0.35 o
   8   2   4       22.09       21.66      0.28 o
   9   2   4        4.64        6.92      0.18 o
  10   2   4        1.64        2.89      0.23 o
  11   2   4       88.53       91.71      0.44 o
  12   2   4      158.85      153.04      0.54 o
  -8   3   4       42.11       42.02      1.99 o
  -7   3   4        0.08        0.17      0.12 o
  -6   3   4       42.41       40.97      0.98 o
  -5   3   4        4.95        6.25      0.29 o
  -4   3   4       38.89       36.75      1.44 o
  -3   3   4       30.17       30.59      1.05 o
  -2   3   4      137.39      141.92      2.13 o
  -1   3   4      315.15      292.58      4.53 o
   0   3   4      414.82      420.41      6.44 o
   2   3   4        1.32        0.78      0.13 o
   3   3   4      362.27      379.88      7.67 o
   5   3   4      302.97      371.55      1.02 o
   6   3   4       12.19       14.29      0.62 o
   7   3   4        8.86        9.83      0.56 o
   8   3   4        1.39        1.21      0.15 o
   9   3   4       17.03       15.71      0.25 o
  10   3   4        0.23       -0.08      0.21 o
  11   3   4       22.85       20.96      0.28 o
  12   3   4       32.81       33.83      0.32 o
  -7   4   4       64.56       71.95      4.55 o
  -6   4   4       44.53       47.24      2.70 o
  -5   4   4       52.25       49.05      2.57 o
  -4   4   4       84.38       84.19      2.74 o
  -3   4   4        7.88        9.17      0.45 o
  -2   4   4       94.49       98.68      2.16 o
  -1   4   4      164.26      170.78      3.45 o
   0   4   4       65.95       68.38      3.06 o
   1   4   4      106.47       96.87      3.71 o
   2   4   4      487.90      504.75     16.77 o
   3   4   4       31.82       37.34      1.72 o
   6   4   4      397.76      439.10      1.04 o
   7   4   4       10.27       10.51      0.48 o
   8   4   4        0.13        0.39      0.20 o
   9   4   4        0.40        1.33      0.21 o
  10   4   4       73.28       71.23      0.36 o
  11   4   4        0.01        0.13      0.21 o
  12   4   4        2.60        2.12      0.16 o
  -7   5   4        0.02        0.22      0.19 o
  -6   5   4       17.56       18.41      1.26 o
  -5   5   4        0.59        0.47      0.16 o
  -4   5   4        1.91        1.42      0.22 o
  -3   5   4      115.11      115.92      5.17 o
  -2   5   4      581.93      542.88      7.18 o
  -1   5   4      185.90      178.58      9.00 o
   0   5   4      231.61      207.48     15.01 o
   1   5   4       43.98       41.82      1.09 o
   2   5   4        2.49        2.15      0.14 o
   3   5   4      143.03      131.80      6.95 o
   4   5   4      108.95      102.58      2.99 o
   5   5   4       13.47        9.89      0.26 o
   6   5   4       48.80       38.76      0.39 o
   7   5   4        8.19       11.60      0.30 o
   8   5   4       19.67       19.38      0.36 o
   9   5   4      160.59      171.59      0.58 o
  10   5   4       25.93       24.01      0.28 o
  11   5   4        0.44        1.03      0.20 o
  12   5   4        1.22        1.31      0.21 o
  -6   6   4        4.86        5.76      0.17 o
  -5   6   4       10.23       12.17      0.97 o
  -4   6   4       30.91       30.46      2.56 o
  -3   6   4      111.29      112.75      7.50 o
  -2   6   4      130.60      130.18     12.56 o
  -1   6   4       38.67       39.64      2.09 o
   0   6   4      292.11      293.72      6.31 o
   1   6   4        0.12        0.15      0.09 o
   2   6   4       17.73       17.05      0.67 o
   3   6   4      426.77      448.87      0.91 o
   4   6   4        6.58        5.43      0.19 o
   5   6   4       38.20       40.34      0.36 o
   6   6   4        3.09        4.60      0.22 o
   7   6   4       27.36       28.49      0.38 o
   8   6   4       14.43       14.05      0.22 o
   9   6   4        1.32        1.10      0.15 o
  10   6   4        5.52        4.40      0.22 o
  11   6   4       84.76       77.50      0.38 o
  12   6   4       10.95       11.59      0.26 o
  -5   7   4        9.28        7.87      0.29 o
  -4   7   4        1.64        2.28      0.46 o
  -3   7   4        6.59        6.72      0.63 o
  -2   7   4        9.55        9.54      0.24 o
  -1   7   4       56.48       60.71      0.62 o
   0   7   4        0.02        0.14      0.15 o
   1   7   4        1.68        2.13      0.21 o
   2   7   4       80.90       89.19      2.21 o
   3   7   4       47.89       56.65      5.24 o
   4   7   4      127.37      147.42      0.57 o
   5   7   4       86.47       95.61      0.48 o
   6   7   4        0.03        0.35      0.20 o
   7   7   4       45.93       48.05      0.35 o
   8   7   4       23.74       23.37      0.23 o
   9   7   4        2.79        2.56      0.16 o
  10   7   4       15.45       15.96      0.63 o
  11   7   4        1.86        0.26      0.21 o
  12   7   4        5.69        6.77      0.19 o
  -4   8   4       43.04       39.42      0.36 o
  -3   8   4        0.02        0.53      0.22 o
  -2   8   4       15.30       14.91      0.27 o
  -1   8   4        7.76        7.96      0.36 o
   0   8   4        1.75        1.97      0.46 o
   1   8   4       33.21       33.76      0.24 o
   2   8   4       20.21       22.78      0.37 o
   3   8   4        0.80        1.31      0.46 o
   4   8   4       46.50       61.99      0.40 o
   5   8   4        2.60        3.99      0.18 o
   6   8   4       64.98       67.62      0.41 o
   7   8   4       38.01       41.90      0.32 o
   8   8   4        4.39        5.24      0.17 o
   9   8   4        0.06        0.01      0.15 o
  10   8   4       23.11       22.45      0.29 o
  11   8   4        0.00        0.40      0.21 o
  12   8   4        0.00        0.52      0.15 o
  -3   9   4       18.45       16.31      0.24 o
  -2   9   4       21.05       21.27      0.30 o
  -1   9   4        9.40        8.67      0.14 o
   0   9   4        0.30        0.32      0.29 o
   1   9   4       90.99       93.17      3.00 o
   2   9   4        0.08        0.03      0.21 o
   3   9   4        2.37        2.40      0.13 o
   4   9   4        1.34        1.34      0.37 o
   5   9   4       26.24       27.24      0.27 o
   6   9   4       14.84       16.32      0.23 o
   7   9   4        0.05        0.01      0.18 o
   8   9   4       13.94       12.12      0.20 o
   9   9   4       24.33       23.25      0.66 o
  10   9   4        9.30        8.66      0.18 o
  11   9   4        0.22        0.11      0.18 o
  12   9   4        0.00        0.39      0.28 o
  -2  10   4       13.04       15.92      0.30 o
  -1  10   4       12.63       12.50      0.36 o
   0  10   4        0.95        0.64      0.13 o
   1  10   4       15.91       16.18      0.71 o
   2  10   4        6.26        5.48      0.41 o
   3  10   4       11.33       12.16      0.78 o
   4  10   4       17.47       19.31      1.74 o
   5  10   4        1.19        1.51      0.24 o
   6  10   4        1.00        0.79      0.38 o
   7  10   4       20.00       19.62      0.19 o
   8  10   4        9.39        9.70      0.45 o
   9  10   4        0.46        0.45      0.15 o
  10  10   4        1.25        1.24      0.15 o
  11  10   4       11.02       10.39      0.51 o
  12  10   4       11.18        8.63      0.23 o
   0  11   4       15.59       16.81      1.03 o
   1  11   4        0.87        0.80      0.14 o
   2  11   4       60.90       58.72      1.54 o
   3  11   4       24.87       28.13      0.58 o
   4  11   4        2.24        2.30      0.15 o
   5  11   4       26.18       26.93      1.89 o
   6  11   4        8.60        8.84      0.16 o
   7  11   4        0.55        1.25      0.34 o
   8  11   4       33.63       33.98      1.02 o
   9  11   4       21.91       19.99      0.24 o
  10  11   4        0.26        0.56      0.16 o
  11  11   4        0.06        0.17      0.35 o
   2  12   4        1.68        1.98      0.26 o
   3  12   4        4.61        5.48      0.15 o
   4  12   4       15.79       14.79      0.62 o
   5  12   4        2.82        3.24      0.24 o
   6  12   4        3.31        3.65      0.31 o
   7  12   4       36.77       36.98      1.90 o
   8  12   4       12.15       11.54      0.36 o
   9  12   4        0.56        0.66      0.24 o
  10  12   4        0.99        1.31      0.13 o
   5  13   4        0.01        0.23      0.11 o
   6  13   4        3.32        2.88      0.27 o
   7  13   4       16.52       14.27      0.41 o
  -5 -10   5        0.05        0.37      0.17 o
  -4 -10   5       37.02       38.06      0.35 o
  -3 -10   5       43.49       45.47      0.33 o
  -2 -10   5       27.55       25.66      0.27 o
  -1 -10   5        0.05        0.69      0.20 o
  -7  -9   5        4.30        3.50      0.17 o
  -6  -9   5        7.52        9.00      0.20 o
  -5  -9   5        0.62        0.80      0.25 o
  -4  -9   5        0.99        1.48      0.22 o
  -3  -9   5       21.60       23.15      0.29 o
  -2  -9   5       20.35       23.09      0.29 o
  -1  -9   5       60.25       73.50      8.06 o
   0  -9   5        1.04        1.26      0.16 o
   1  -9   5        0.22        0.45      0.25 o
   2  -9   5       15.69       15.54      0.73 o
  -8  -8   5        7.19        8.91      0.48 o
  -7  -8   5       17.48       18.62      0.21 o
  -6  -8   5       76.25       75.71      1.22 o
  -5  -8   5       11.99       11.81      0.21 o
  -4  -8   5        1.59        1.45      0.13 o
  -3  -8   5        9.76       11.15      0.20 o
  -2  -8   5       55.21       52.41      0.54 o
  -1  -8   5       76.15       74.35      0.36 o
   0  -8   5        5.19        6.54      0.61 o
   1  -8   5        0.12        0.08      0.15 o
   2  -8   5        8.72        8.66      0.18 o
   3  -8   5       11.27       14.61      0.24 o
   4  -8   5        0.41        0.15      0.17 o
  -9  -7   5        3.01        3.90      0.17 o
  -8  -7   5        7.06        4.90      0.23 o
  -7  -7   5       17.18       16.63      0.38 o
  -6  -7   5       40.09       40.16      1.78 o
  -5  -7   5        5.61        5.13      0.16 o
  -4  -7   5       22.84       17.53      0.70 o
  -3  -7   5        0.04       -0.01      0.15 o
  -2  -7   5        8.29        9.89      0.16 o
  -1  -7   5       37.33       40.42      0.78 o
   0  -7   5        6.69        5.83      0.54 o
   1  -7   5       50.52       54.85      4.85 o
   2  -7   5        2.21        2.87      0.33 o
   3  -7   5        3.73        5.13      0.14 o
   4  -7   5       69.50       67.25      1.85 o
   5  -7   5        0.01       -0.02      0.30 o
  -9  -6   5        4.12        4.29      0.17 o
  -8  -6   5        2.14        3.01      0.13 o
  -7  -6   5       13.52       14.15      0.55 o
  -6  -6   5        3.17        2.70      0.26 o
  -5  -6   5        9.36       10.67      0.30 o
  -4  -6   5        2.13        3.55      0.15 o
  -3  -6   5      129.59      113.69      3.15 o
  -2  -6   5       64.75       63.30      1.19 o
  -1  -6   5       77.11       75.52      0.47 o
   0  -6   5      177.41      169.40      1.07 o
   1  -6   5       87.98       98.68      6.56 o
   2  -6   5        6.94        8.12      0.14 o
   3  -6   5       52.49       54.24      1.24 o
   4  -6   5       39.14       37.20      0.45 o
   5  -6   5       19.27       17.98      0.80 o
   6  -6   5       17.08       16.46      0.56 o
  -9  -5   5        6.80        8.19      0.42 o
  -8  -5   5        0.30        0.53      0.15 o
  -7  -5   5        9.03       10.55      0.17 o
  -6  -5   5       21.13       18.81      0.17 o
  -5  -5   5       48.48       54.97      2.36 o
  -4  -5   5        9.57        9.37      0.22 o
  -3  -5   5       24.14       23.52      1.15 o
  -2  -5   5      168.86      158.44      4.49 o
  -1  -5   5       64.49       57.82      0.88 o
   0  -5   5       40.79       39.78      2.80 o
   1  -5   5      206.92      214.89     16.01 o
   2  -5   5        5.22        5.51      0.22 o
   3  -5   5        1.79        0.26      0.28 o
   4  -5   5        7.84        8.92      0.22 o
   5  -5   5        5.18        5.36      0.13 o
   6  -5   5        6.23        6.04      0.55 o
   7  -5   5        7.66        6.32      0.30 o
  -9  -4   5        0.79        1.37      0.47 o
  -8  -4   5        3.51        3.62      0.19 o
  -7  -4   5        1.03        0.62      0.14 o
  -6  -4   5       11.98       11.26      0.48 o
  -5  -4   5       15.15       15.57      0.16 o
  -4  -4   5        0.16        0.49      0.11 o
  -3  -4   5       23.30       21.22      0.19 o
  -2  -4   5        8.03        9.64      0.22 o
  -1  -4   5       96.05       95.42      2.26 o
   0  -4   5       85.98       75.05      0.26 o
   1  -4   5      158.71      157.08      7.57 o
   2  -4   5       16.41       19.55      1.36 o
   3  -4   5      498.85      491.85     16.76 o
   4  -4   5      180.60      189.47      5.79 o
   5  -4   5      187.60      182.90      4.83 o
   6  -4   5        4.97        4.03      0.21 o
   7  -4   5       36.24       33.21      0.88 o
   8  -4   5        6.42        7.25      0.25 o
  -9  -3   5        1.63        1.37      0.16 o
  -8  -3   5        6.54        7.45      0.18 o
  -7  -3   5        0.00        0.05      0.10 o
  -6  -3   5       82.12       83.41      2.59 o
  -5  -3   5       29.61       27.31      0.22 o
  -4  -3   5       45.23       42.59      0.68 o
  -3  -3   5      103.81      100.29      1.50 o
  -2  -3   5        4.35        4.64      0.13 o
  -1  -3   5      164.35      152.99      2.54 o
   0  -3   5      135.42      136.43      2.17 o
   1  -3   5       19.34       18.41      0.73 o
   2  -3   5       29.19       27.38      2.45 o
   3  -3   5       13.58       16.76      0.89 o
   4  -3   5        7.57        6.23      0.20 o
   5  -3   5      193.05      184.94      2.52 o
   6  -3   5        4.93        4.26      0.16 o
   7  -3   5       16.47       15.50      0.36 o
   8  -3   5       89.92       78.12      1.01 o
   9  -3   5        7.02        6.40      0.16 o
  -9  -2   5       21.15       23.30      0.71 o
  -8  -2   5       14.11       15.18      0.29 o
  -7  -2   5        3.78        3.96      0.34 o
  -6  -2   5        6.59        7.00      0.36 o
  -5  -2   5      166.42      157.83      3.08 o
  -4  -2   5      541.27      552.27      0.98 o
  -2  -2   5       13.64       15.40      0.18 o
  -1  -2   5       11.42        7.72      0.14 o
   0  -2   5       21.65       23.39      0.33 o
   1  -2   5        2.76        8.09      0.39 o
   2  -2   5       48.20       50.57      4.19 o
   3  -2   5        9.57        8.21      0.39 o
   4  -2   5       26.40       26.60      1.08 o
   5  -2   5        2.93        2.60      0.17 o
   6  -2   5       40.53       40.60      1.39 o
   7  -2   5       49.53       45.23      4.72 o
   8  -2   5       22.36       22.68      1.60 o
   9  -2   5        9.08        8.29      0.75 o
  10  -2   5        5.52        6.79      0.24 o
  -9  -1   5        4.95        4.56      0.23 o
  -8  -1   5        8.60       11.19      0.50 o
  -7  -1   5       22.98       22.48      0.32 o
  -6  -1   5       27.19       28.36      0.85 o
  -5  -1   5      136.04      125.61      1.00 o
  -4  -1   5       51.82       53.56      0.26 o
  -3  -1   5       11.21        9.16      0.23 o
  -2  -1   5       27.16       30.96      0.49 o
  -1  -1   5       77.46       90.75      1.23 o
   2  -1   5      133.73      146.26     11.70 o
   3  -1   5      187.09      212.08     11.32 o
   4  -1   5       15.36       18.76      0.49 o
   5  -1   5       17.96       16.38      0.69 o
   6  -1   5       90.27       92.08      5.86 o
   7  -1   5       31.38       30.68      2.92 o
   8  -1   5        0.09        0.18      0.17 o
   9  -1   5        2.28        1.69      0.13 o
  10  -1   5        1.79        1.40      0.17 o
  -9   0   5        0.01       -0.06      0.23 o
  -8   0   5        0.28        0.39      0.12 o
  -7   0   5        4.73        3.45      0.26 o
  -6   0   5      119.96      101.81      1.62 o
  -5   0   5       10.10        8.65      0.22 o
  -4   0   5      190.22      164.66      6.12 o
  -3   0   5        5.83        3.68      0.41 o
  -2   0   5      222.53      228.77      6.61 o
  -1   0   5       15.62       13.89      0.27 o
   0   0   5       34.83       29.53      0.20 o
   1   0   5       79.07       63.72      1.79 o
   3   0   5        5.52        5.92      0.29 o
   4   0   5       32.89       28.46      0.93 o
   5   0   5       12.04       11.89      0.97 o
   6   0   5      198.67      205.96     13.48 o
   7   0   5        5.06        6.48      0.74 o
   8   0   5       10.74       12.34      0.94 o
   9   0   5        1.82        2.67      0.22 o
  10   0   5        4.13        4.03      0.17 o
  11   0   5        3.43        4.62      0.24 o
  -8   1   5        1.93        1.49      0.29 o
  -7   1   5       95.09       88.26      1.54 o
  -6   1   5       53.01       43.13      0.94 o
  -5   1   5        0.36        0.87      0.13 o
  -4   1   5      190.13      181.51      2.62 o
  -3   1   5       57.40       51.73      0.75 o
  -2   1   5      171.63      167.38      2.19 o
  -1   1   5       45.61       36.99      0.79 o
   0   1   5       81.76       66.79      1.79 o
   1   1   5       92.86       90.83      1.57 o
   2   1   5      126.63      134.18     10.22 o
   3   1   5       32.02       21.31      0.85 o
   4   1   5        4.89        4.83      0.13 o
   5   1   5       20.53       21.10      1.25 o
   6   1   5       11.49       11.03      0.57 o
   7   1   5       68.68       78.64      4.04 o
   8   1   5       13.58       16.94      1.42 o
   9   1   5       14.09       16.54      0.21 o
  10   1   5        2.56        3.79      0.23 o
  11   1   5       14.01       13.55      0.21 o
  -8   2   5        2.75        3.65      0.36 o
  -7   2   5        0.87        1.11      0.11 o
  -6   2   5        2.00        1.79      0.12 o
  -5   2   5      112.98      103.65      2.14 o
  -4   2   5        1.17        3.97      0.13 o
  -3   2   5       16.71       22.19      0.55 o
  -2   2   5       43.24       35.96      0.30 o
  -1   2   5       30.08       38.11      0.21 o
   0   2   5      108.47      116.28      0.49 o
   1   2   5      161.80      170.77      2.24 o
   2   2   5       91.79      128.60      8.21 o
   4   2   5        7.92        6.54      0.52 o
   5   2   5        1.38        5.68      2.12 o
   6   2   5       23.35       20.03      1.71 o
   7   2   5      292.82      353.47      0.81 o
   8   2   5      124.79      140.53      0.52 o
   9   2   5       21.75       22.21      0.23 o
  10   2   5       14.68       15.88      0.27 o
  11   2   5       54.59       52.68      0.37 o
  12   2   5       22.54       20.24      0.25 o
  -7   3   5        1.99        2.10      0.11 o
  -6   3   5        0.03       -0.01      0.10 o
  -5   3   5       12.48        7.84      0.42 o
  -4   3   5        2.19        1.40      0.12 o
  -3   3   5       34.58       34.91      0.18 o
  -2   3   5       18.07       16.44      0.28 o
  -1   3   5        6.09        2.83      0.42 o
   0   3   5      417.68      461.64     18.72 o
   3   3   5        5.78        3.24      0.22 o
   4   3   5       58.11       67.31      6.31 o
   5   3   5        0.75        0.62      0.12 o
   6   3   5      430.37      436.51     44.07 o
   7   3   5       23.81       28.80      2.34 o
   8   3   5       28.86       29.19      0.31 o
   9   3   5        0.80        1.50      0.15 o
  10   3   5        0.56        0.76      0.16 o
  11   3   5       40.04       42.06      0.34 o
  12   3   5       94.69      100.96      0.44 o
  -7   4   5        0.26        0.98      0.13 o
  -6   4   5       10.82       12.89      0.27 o
  -5   4   5        6.68        6.98      0.23 o
  -4   4   5        0.41        0.26      0.13 o
  -3   4   5      136.92      128.71      4.06 o
  -2   4   5        0.09        0.11      0.12 o
  -1   4   5        0.94        1.51      0.10 o
   0   4   5        0.08        0.28      0.09 o
   1   4   5       18.91       22.27      1.17 o
   2   4   5      310.62      298.96      8.28 o
   3   4   5        0.26       11.48      5.90 o
   4   4   5      108.58      129.67      8.16 o
   6   4   5        5.50        8.09      0.29 o
   7   4   5       59.37       54.95      3.06 o
   8   4   5        0.01        0.31      0.20 o
   9   4   5        0.22        0.84      0.21 o
  10   4   5        5.92        4.22      0.17 o
  11   4   5        9.11        9.82      0.25 o
  12   4   5        1.77        3.00      0.23 o
  -6   5   5       51.50       51.72      2.02 o
  -5   5   5        0.05        0.42      0.21 o
  -4   5   5        4.77        5.24      0.25 o
  -3   5   5        6.87        6.48      0.19 o
  -2   5   5       49.92       46.69      1.97 o
  -1   5   5       24.33       24.05      0.92 o
   0   5   5       46.28       44.65      2.25 o
   1   5   5        0.14        0.22      0.22 o
   2   5   5       46.21       35.62      0.95 o
   3   5   5      137.12      144.00      4.82 o
   4   5   5      173.91      153.28      3.79 o
   5   5   5       63.27       75.12      3.41 o
   6   5   5        9.98       11.91      0.53 o
   8   5   5      196.33      219.73     16.19 o
   9   5   5       25.63       25.22      0.85 o
  10   5   5        1.52        1.65      0.15 o
  11   5   5        1.29        0.74      0.15 o
  12   5   5        0.10        0.53      0.21 o
  -5   6   5       12.16       10.06      1.84 o
  -4   6   5        6.58        6.72      0.37 o
  -3   6   5        0.56        0.57      0.11 o
  -2   6   5      265.72      260.71     16.58 o
  -1   6   5      226.62      222.30     13.75 o
   0   6   5       50.43       49.61      1.16 o
   1   6   5        7.55        7.28      0.14 o
   2   6   5       19.27       20.02      0.77 o
   3   6   5        5.89        4.02      0.15 o
   4   6   5      122.13      139.40      6.21 o
   5   6   5        1.19        1.20      0.26 o
   6   6   5       32.25       34.01      1.54 o
   7   6   5      187.77      203.98     11.28 o
   8   6   5        4.85        4.36      0.17 o
   9   6   5        6.86        6.56      0.21 o
  10   6   5       10.45        8.71      0.25 o
  11   6   5       43.99       45.09      0.35 o
  12   6   5       15.32       18.07      0.28 o
  -5   7   5        5.90        6.80      1.02 o
  -4   7   5        0.02        0.31      0.15 o
  -3   7   5       10.15       12.56      1.34 o
  -2   7   5       57.00       63.28      5.93 o
  -1   7   5       10.97       11.32      0.20 o
   0   7   5      708.68      728.42      1.08 o
   1   7   5       55.09       52.50      1.40 o
   2   7   5        0.01        0.14      0.13 o
   3   7   5       49.16       53.31      1.27 o
   4   7   5        1.58        1.25      0.14 o
   5   7   5        5.80        7.48      0.25 o
   6   7   5       69.57       72.36      0.44 o
   7   7   5       24.62       23.83      0.27 o
   8   7   5       23.33       22.94      0.53 o
   9   7   5       24.06       24.59      1.00 o
  10   7   5        7.00        7.39      0.30 o
  11   7   5       32.42       31.23      0.28 o
  12   7   5        9.89        6.94      0.19 o
  -4   8   5        1.64        2.24      0.24 o
  -3   8   5       14.09       13.74      0.27 o
  -2   8   5       22.05       21.46      0.29 o
  -1   8   5        3.20        3.95      0.22 o
   0   8   5        3.51        4.44      0.17 o
   1   8   5       12.48       11.65      0.19 o
   2   8   5       13.87       14.89      0.20 o
   3   8   5      106.14      111.93      4.99 o
   4   8   5       91.79      104.91      7.45 o
   5   8   5      333.55      357.94      0.85 o
   6   8   5       19.79       18.24      0.24 o
   7   8   5        0.00        0.27      0.21 o
   8   8   5       36.54       37.60      0.36 o
   9   8   5        0.45        0.22      0.15 o
  10   8   5        0.25        0.45      0.12 o
  11   8   5        2.92        2.73      0.15 o
  12   8   5        3.55        2.98      0.16 o
  -3   9   5        0.26        0.68      0.23 o
  -2   9   5       13.13       15.61      0.23 o
  -1   9   5        7.66        8.65      0.26 o
   0   9   5        0.09        0.50      0.14 o
   1   9   5       18.04       20.10      0.26 o
   2   9   5        0.02        0.28      0.17 o
   3   9   5        1.01        1.69      0.17 o
   4   9   5        7.91        8.26      0.26 o
   5   9   5        6.40        6.70      0.66 o
   6   9   5       18.77       19.19      0.29 o
   7   9   5       35.85       42.55      0.36 o
   8   9   5       62.50       63.06      0.98 o
   9   9   5       11.81       12.02      0.21 o
  10   9   5        6.44        6.93      0.17 o
  11   9   5        0.78        0.99      0.13 o
  12   9   5        0.06        0.14      0.16 o
  -1  10   5        0.03        0.16      0.22 o
   0  10   5       36.98       39.76      0.49 o
   1  10   5       25.65       26.74      0.36 o
   2  10   5        0.85        0.86      0.13 o
   3  10   5        5.58        5.71      0.26 o
   4  10   5        9.45        9.93      0.39 o
   5  10   5        0.19        0.56      0.18 o
   6  10   5        7.24        7.97      0.19 o
   7  10   5       32.41       32.36      0.33 o
   8  10   5       14.73       15.53      0.71 o
   9  10   5       29.98       27.54      0.23 o
  10  10   5        0.69        0.89      0.16 o
  11  10   5       18.58       17.04      0.64 o
  12  10   5        1.48        1.23      0.15 o
   0  11   5        4.35        3.95      0.19 o
   1  11   5        4.06        3.31      0.13 o
   2  11   5       10.71        9.92      0.33 o
   3  11   5        2.76        3.22      0.15 o
   4  11   5        0.38        0.45      0.18 o
   5  11   5        6.34        6.90      0.80 o
   6  11   5        6.50        8.98      0.76 o
   7  11   5        0.50        0.64      0.60 o
   8  11   5        0.63        0.69      0.19 o
   9  11   5        2.18        2.37      0.14 o
  10  11   5        9.22        7.92      0.37 o
  11  11   5       27.48       25.43      0.26 o
   2  12   5        0.00        0.29      0.17 o
   3  12   5        2.29        2.40      0.35 o
   4  12   5       37.63       36.78      0.70 o
   5  12   5       27.06       27.53      1.32 o
   6  12   5        2.53        3.11      0.15 o
   7  12   5        0.01        0.36      0.27 o
   8  12   5        7.69        6.56      0.18 o
   9  12   5        0.88        1.20      0.25 o
  10  12   5        3.34        2.68      0.20 o
   6  13   5        0.14        0.12      0.14 o
   7  13   5        0.20        0.39      0.12 o
  -5  -9   6        3.09        2.82      0.17 o
  -4  -9   6       42.90       45.30      1.18 o
  -3  -9   6       14.63       14.77      0.23 o
  -2  -9   6        0.68        0.15      0.23 o
  -1  -9   6       29.34       39.47      5.27 o
   0  -9   6        6.19        8.74      0.18 o
   1  -9   6       61.54       64.88      3.58 o
  -7  -8   6        1.40        2.11      0.19 o
  -6  -8   6        0.48        1.17      0.16 o
  -5  -8   6        0.03        0.25      0.32 o
  -4  -8   6       35.33       31.28      0.89 o
  -3  -8   6       23.30       20.44      0.87 o
  -2  -8   6        9.34        8.11      0.98 o
  -1  -8   6        5.97        6.54      0.25 o
   0  -8   6       18.77       21.23      1.88 o
   1  -8   6       64.99       68.41      2.72 o
   2  -8   6       13.42       11.71      1.01 o
   3  -8   6       40.74       38.95      1.03 o
  -8  -7   6       36.07       39.79      2.54 o
  -7  -7   6       31.50       33.90      0.66 o
  -6  -7   6        9.29       11.61      0.30 o
  -5  -7   6       11.09       13.03      1.06 o
  -4  -7   6       44.64       39.61      1.35 o
  -3  -7   6       65.28       59.78      0.63 o
  -2  -7   6       14.91       14.47      0.53 o
  -1  -7   6       26.28       28.25      0.19 o
   0  -7   6       36.17       34.09      0.70 o
   1  -7   6        9.27        9.49      0.66 o
   2  -7   6       25.89       25.62      1.46 o
   3  -7   6       13.27       13.20      0.47 o
   4  -7   6        3.02        3.16      0.46 o
  -8  -6   6        7.56        6.81      0.53 o
  -7  -6   6        2.33        2.88      0.16 o
  -6  -6   6        4.10        4.70      0.37 o
  -5  -6   6       12.41       13.35      0.42 o
  -4  -6   6        2.44        4.45      0.48 o
  -3  -6   6        0.87        0.08      0.11 o
  -2  -6   6       90.01       89.01      0.88 o
  -1  -6   6       10.82        9.96      0.26 o
   0  -6   6        0.01       -0.08      0.28 o
   1  -6   6        0.33        0.19      0.10 o
   2  -6   6       37.07       39.60      2.00 o
   3  -6   6       17.39       18.20      0.76 o
   4  -6   6       23.35       21.71      0.43 o
   5  -6   6       19.67       19.99      0.25 o
   6  -6   6       13.24       12.91      0.66 o
  -8  -5   6        0.87        0.92      0.20 o
  -7  -5   6       20.20       21.14      0.40 o
  -6  -5   6       11.36        9.63      0.28 o
  -5  -5   6       12.65       15.15      0.16 o
  -4  -5   6        0.05        0.00      0.15 o
  -3  -5   6       58.78       52.24      1.59 o
  -2  -5   6       30.99       34.00      0.82 o
  -1  -5   6       17.91       11.16      0.47 o
   0  -5   6       15.98       14.43      0.31 o
   1  -5   6        0.05        0.69      0.74 o
   2  -5   6      251.09      256.05     15.08 o
   3  -5   6       26.85       26.03      0.95 o
   4  -5   6        8.04        6.56      0.32 o
   5  -5   6        2.44        2.21      0.12 o
   6  -5   6        2.80        3.40      0.16 o
   7  -5   6       17.96       15.24      0.17 o
  -8  -4   6        1.52        1.60      0.13 o
  -7  -4   6        9.72        9.95      0.28 o
  -6  -4   6       45.62       43.91      0.24 o
  -5  -4   6        0.46        0.79      0.31 o
  -4  -4   6        4.74        4.36      0.15 o
  -3  -4   6      116.66      117.47      0.31 o
  -2  -4   6       35.33       37.94      0.34 o
  -1  -4   6      110.19      109.70      0.48 o
   0  -4   6       45.74       42.47      1.42 o
   1  -4   6       28.23       26.62      1.21 o
   2  -4   6       11.83       11.54      0.72 o
   3  -4   6      227.37      233.12      7.22 o
   4  -4   6       33.68       34.00      1.13 o
   5  -4   6        6.42        6.69      0.26 o
   6  -4   6        2.50        2.24      0.19 o
   7  -4   6        6.85        4.79      0.15 o
   8  -4   6        0.04        0.09      0.13 o
  -9  -3   6        0.69        0.59      0.14 o
  -8  -3   6      114.75      123.72      1.24 o
  -7  -3   6       27.22       27.08      0.66 o
  -6  -3   6        8.48       10.45      0.25 o
  -5  -3   6        5.03        5.26      0.15 o
  -4  -3   6       25.58       22.74      0.31 o
  -3  -3   6       10.35        8.53      0.31 o
  -2  -3   6       15.66       14.88      0.17 o
  -1  -3   6       97.41       86.20      1.11 o
   0  -3   6      104.64      106.39      2.68 o
   1  -3   6       27.50       26.79      0.52 o
   2  -3   6        7.46        7.41      0.77 o
   3  -3   6      609.95      615.79     31.16 o
   4  -3   6      402.82      388.31     10.36 o
   5  -3   6        3.43        3.23      0.51 o
   6  -3   6        3.61        3.27      0.13 o
   7  -3   6        0.84        0.59      0.20 o
   8  -3   6        0.18        0.17      0.54 o
   9  -3   6       11.08        8.71      0.15 o
  -8  -2   6        7.44        8.62      0.18 o
  -7  -2   6        1.59        1.28      0.37 o
  -6  -2   6        3.19        1.50      0.18 o
  -5  -2   6       18.98       15.45      0.31 o
  -4  -2   6      547.76      536.51      0.67 o
  -3  -2   6      379.50      364.96      7.45 o
  -2  -2   6      159.72      155.89      1.82 o
  -1  -2   6      294.69      278.55      1.72 o
   0  -2   6       17.32       17.83      0.32 o
   1  -2   6        3.76        5.91      0.24 o
   2  -2   6      233.99      263.00     19.04 o
   3  -2   6      135.42      124.58      6.99 o
   4  -2   6       45.95       47.57      1.95 o
   5  -2   6       98.85       98.14      1.92 o
   6  -2   6        0.67        0.43      0.13 o
   7  -2   6        6.93        6.96      0.14 o
   8  -2   6       85.54       82.06      2.83 o
   9  -2   6        7.09        6.36      0.14 o
  -8  -1   6        1.12        1.41      0.11 o
  -7  -1   6       22.04       25.49      0.55 o
  -6  -1   6       45.74       44.07      0.33 o
  -5  -1   6       24.50       26.76      0.68 o
  -4  -1   6       40.93       40.58      0.23 o
  -3  -1   6       93.37       86.92      0.96 o
  -2  -1   6      404.19      397.39      7.85 o
  -1  -1   6      240.09      239.76      1.16 o
   0  -1   6        0.13        0.74      0.14 o
   1  -1   6       21.16       31.05      0.27 o
   2  -1   6        1.37        1.24      0.27 o
   3  -1   6      104.19      101.66      5.69 o
   4  -1   6       32.88       36.86      1.56 o
   5  -1   6       15.16       15.21      0.25 o
   6  -1   6      106.13      100.97      2.22 o
   7  -1   6        0.71        0.74      0.12 o
   8  -1   6        8.44       10.93      1.28 o
   9  -1   6       17.50       17.84      1.25 o
  10  -1   6       53.58       60.83      0.40 o
  -8   0   6        7.90        7.92      0.42 o
  -7   0   6        2.50        3.22      0.14 o
  -6   0   6       10.57        9.87      0.80 o
  -5   0   6        0.33        0.23      0.12 o
  -4   0   6        0.57        0.74      0.14 o
  -3   0   6        1.42        1.86      0.32 o
  -2   0   6      161.93      166.19      4.35 o
  -1   0   6        4.81        3.59      0.15 o
   0   0   6      213.50      216.82      0.84 o
   1   0   6      114.50      101.15      0.32 o
   2   0   6        3.30        5.83      0.14 o
   4   0   6      161.87      167.07      6.30 o
   5   0   6      204.96      187.88      4.85 o
   6   0   6        7.81        9.01      0.64 o
   7   0   6        3.36        4.72      0.37 o
   8   0   6        1.11        0.80      0.12 o
   9   0   6       25.32       27.85      2.69 o
  10   0   6        0.01       -0.22      0.22 o
  11   0   6        0.60        1.06      0.16 o
  -8   1   6       18.23       19.86      0.68 o
  -7   1   6        0.06        0.01      0.13 o
  -6   1   6        8.20        7.85      0.12 o
  -5   1   6       44.10       35.45      0.35 o
  -4   1   6        2.79        5.01      0.16 o
  -3   1   6        4.19        3.48      0.35 o
  -2   1   6        0.55        0.95      0.14 o
  -1   1   6        3.77        3.59      0.15 o
   0   1   6      333.48      322.10      7.03 o
   1   1   6       36.95       40.92      0.31 o
   2   1   6       67.14       69.61      0.67 o
   3   1   6       79.88       94.02      5.01 o
   4   1   6       13.99       12.89      0.48 o
   5   1   6      229.03      211.06      3.44 o
   6   1   6       18.41       15.36      1.23 o
   7   1   6       35.40       34.00      2.70 o
   8   1   6        1.97        3.33      0.56 o
   9   1   6        1.72        3.03      0.15 o
  10   1   6        4.70        4.78      0.23 o
  11   1   6        2.20        3.28      0.17 o
  -7   2   6        2.01        1.64      0.12 o
  -6   2   6       18.43       17.15      0.79 o
  -5   2   6       32.10       31.76      0.69 o
  -4   2   6      454.07      393.23      6.25 o
  -3   2   6        1.15        3.29      0.57 o
  -2   2   6        0.05        0.30      0.14 o
  -1   2   6        6.47        7.83      0.16 o
   0   2   6      209.31      201.66      0.42 o
   1   2   6       22.68       20.92      0.51 o
   2   2   6        0.00       -0.03      0.11 o
   3   2   6       27.61       25.13      0.86 o
   4   2   6       16.23       12.70      0.37 o
   5   2   6        0.08        0.23      0.10 o
   6   2   6      104.95       97.78      6.52 o
   7   2   6       71.26       82.88      6.93 o
   8   2   6        4.81        5.44      0.41 o
   9   2   6        1.57        3.04      0.22 o
  10   2   6        0.04       -0.06      0.21 o
  11   2   6        3.96        4.21      0.23 o
  12   2   6        0.22        0.67      0.23 o
  -7   3   6        1.38        1.33      0.10 o
  -6   3   6        2.95        2.36      0.33 o
  -5   3   6        0.28        0.37      0.12 o
  -4   3   6        0.02        0.00      0.09 o
  -3   3   6       22.63       18.25      0.54 o
  -2   3   6       56.98       53.77      0.35 o
  -1   3   6      258.52      252.72      3.15 o
   0   3   6      209.91      222.71      3.66 o
   1   3   6       39.42       27.23      0.20 o
   2   3   6       51.04       55.24      3.66 o
   3   3   6        9.49        7.23      0.23 o
   4   3   6      147.38      135.83      2.52 o
   5   3   6        0.89        0.99      0.14 o
   6   3   6        1.94        1.49      0.24 o
   7   3   6       89.86      101.21      9.16 o
   8   3   6       30.34       34.53      2.88 o
   9   3   6       64.14       71.57      0.38 o
  10   3   6       30.09       33.76      0.28 o
  11   3   6        2.93        3.55      0.23 o
  12   3   6        0.51        1.19      0.23 o
  -6   4   6        3.46        2.44      0.13 o
  -5   4   6       10.50       10.28      0.22 o
  -4   4   6       10.67        9.05      0.29 o
  -3   4   6       83.89       76.31      2.16 o
  -2   4   6       35.84       33.70      0.69 o
  -1   4   6       39.18       38.98      1.05 o
   0   4   6       53.84       53.76      1.24 o
   1   4   6      135.14      148.14      4.31 o
   2   4   6        8.89       12.20      0.47 o
   3   4   6       54.40       52.04      1.88 o
   4   4   6      354.31      354.99     11.32 o
   5   4   6        0.55       17.37      9.87 o
   6   4   6       15.90       18.12      1.25 o
   7   4   6       19.43       23.37      1.62 o
   8   4   6       10.60       13.38      0.94 o
   9   4   6        2.39        3.43      1.09 o
  10   4   6        1.01        1.95      0.22 o
  11   4   6        0.56        1.28      0.23 o
  12   4   6        0.27        0.33      0.22 o
  -6   5   6       25.22       27.60      0.71 o
  -5   5   6       14.55       16.36      0.73 o
  -4   5   6       14.99       12.65      0.62 o
  -3   5   6       10.87       10.88      0.60 o
  -2   5   6       10.04       10.48      0.51 o
  -1   5   6       25.51       26.45      0.55 o
   0   5   6      162.91      161.46      5.54 o
   1   5   6        1.17        1.66      0.12 o
   2   5   6      138.60      131.20      2.29 o
   3   5   6       79.90       81.92      2.92 o
   4   5   6      138.85      141.03      2.64 o
   5   5   6        2.79        5.33      0.36 o
   6   5   6       52.18       50.92      2.83 o
   8   5   6       11.11       11.46      1.39 o
   9   5   6        6.61        7.85      0.45 o
  10   5   6        0.91        1.74      0.16 o
  11   5   6        4.79        5.18      0.17 o
  12   5   6        0.00       -0.21      0.21 o
  -5   6   6        8.10        9.02      0.24 o
  -4   6   6       66.63       69.12      4.62 o
  -3   6   6       42.18       41.26      2.08 o
  -2   6   6       33.25       33.03      1.89 o
  -1   6   6       16.09       17.16      1.00 o
   0   6   6       42.82       43.17      3.13 o
   1   6   6      254.68      246.64     10.30 o
   2   6   6       50.39       51.33      1.04 o
   3   6   6        0.38       -0.07      0.14 o
   4   6   6       42.64       41.54      1.27 o
   5   6   6      136.42      130.34      5.79 o
   6   6   6      147.84      154.29      7.78 o
   8   6   6       99.52      104.62      8.88 o
   9   6   6        9.88        9.42      0.94 o
  10   6   6        0.95        0.92      0.16 o
  11   6   6        0.81        0.88      0.22 o
  12   6   6        0.88        0.40      0.21 o
  -4   7   6        6.83        6.25      0.68 o
  -3   7   6        0.04        0.16      0.16 o
  -2   7   6        0.22        0.59      0.25 o
  -1   7   6        8.07        9.08      0.18 o
   0   7   6      443.33      423.35     19.05 o
   1   7   6      235.21      228.89     14.03 o
   2   7   6       67.05       71.36      1.21 o
   3   7   6       19.98       20.00      1.22 o
   4   7   6        7.24        7.54      0.15 o
   5   7   6       62.99       58.43      2.11 o
   6   7   6        2.62        3.04      0.36 o
   7   7   6       48.25       50.70      3.80 o
   8   7   6       15.74       17.12      1.52 o
   9   7   6       21.90       21.65      1.74 o
  10   7   6        0.05        0.13      0.14 o
  11   7   6        2.37        2.60      0.22 o
  12   7   6       22.73       23.84      0.31 o
  -3   8   6        0.00       -0.15      0.16 o
  -2   8   6       16.63       14.87      0.27 o
  -1   8   6       26.50       26.61      0.30 o
   0   8   6        0.02        1.21      0.16 o
   1   8   6      199.30      196.35      0.56 o
   2   8   6       28.49       31.90      0.32 o
   3   8   6       56.88       59.65      0.38 o
   4   8   6        9.72       10.69      0.63 o
   5   8   6       17.71       19.93      1.52 o
   6   8   6        9.42        9.66      0.20 o
   7   8   6       11.88       11.73      1.07 o
   8   8   6       91.57       94.44      5.38 o
   9   8   6        0.80        0.56      0.15 o
  10   8   6        0.31        0.20      0.12 o
  11   8   6        1.61        1.28      0.15 o
  12   8   6        3.68        3.77      0.18 o
  -2   9   6        0.18        0.13      0.23 o
  -1   9   6        1.98        2.12      0.23 o
   0   9   6       20.31       17.10      0.28 o
   1   9   6       64.52       64.58      0.40 o
   2   9   6        4.92        4.74      0.24 o
   3   9   6        1.49        1.47      0.18 o
   4   9   6        5.59        7.32      0.21 o
   5   9   6       27.00       31.35      1.19 o
   6   9   6       23.99       26.04      0.30 o
   7   9   6       96.28       89.77      0.43 o
   8   9   6        2.03        1.26      0.22 o
   9   9   6        9.27        9.53      0.65 o
  10   9   6        1.85        1.32      0.13 o
  11   9   6        6.18        6.63      0.17 o
  12   9   6        0.83        1.25      0.16 o
  -1  10   6        2.94        2.78      0.19 o
   0  10   6        2.46        2.76      0.18 o
   1  10   6        3.18        3.17      0.24 o
   2  10   6        9.07        9.80      0.17 o
   3  10   6        0.00       -0.16      0.16 o
   4  10   6        0.00       -0.19      0.20 o
   5  10   6        7.08        9.21      0.22 o
   6  10   6        0.91        1.35      0.18 o
   7  10   6       13.93       13.67      0.26 o
   8  10   6        5.47        4.19      0.24 o
   9  10   6        1.22        1.54      0.30 o
  10  10   6        0.20        0.31      0.12 o
  11  10   6        0.52        0.74      0.13 o
   1  11   6        4.10        4.02      0.25 o
   2  11   6        7.30        7.63      0.20 o
   3  11   6        0.40        0.60      0.18 o
   4  11   6        5.42        6.16      0.20 o
   5  11   6        1.00        1.59      0.20 o
   6  11   6        0.19        0.75      0.33 o
   7  11   6        1.79        1.73      0.49 o
   8  11   6       27.10       24.40      0.27 o
   9  11   6        3.90        2.53      0.12 o
  10  11   6        0.00        0.02      0.22 o
  11  11   6       11.47        9.46      0.32 o
   3  12   6       11.21        9.57      0.19 o
   4  12   6        0.67        1.81      0.48 o
   5  12   6        6.31        7.36      0.26 o
   6  12   6        0.34        0.60      0.21 o
   7  12   6        5.06        4.71      0.64 o
   8  12   6        0.01        0.22      0.13 o
   9  12   6        6.94        6.37      0.20 o
  10  12   6        1.05        0.65      0.24 o
  -5  -8   7        7.37        8.78      0.34 o
  -4  -8   7        5.14        7.21      0.21 o
  -3  -8   7        4.98        5.18      0.17 o
  -2  -8   7       19.10       20.03      0.18 o
  -1  -8   7       54.46       61.33      0.25 o
   0  -8   7       34.37       35.64      3.13 o
   1  -8   7       20.07       22.97      2.31 o
   2  -8   7        0.60        1.17      0.15 o
  -6  -7   7        1.46        1.21      0.20 o
  -5  -7   7       13.64       14.54      0.47 o
  -4  -7   7       22.25       22.06      1.28 o
  -3  -7   7        2.53        2.52      0.47 o
  -2  -7   7        2.98        4.01      0.47 o
  -1  -7   7       26.85       25.96      1.11 o
   0  -7   7       17.52       18.14      0.32 o
   1  -7   7       75.31       83.17      5.00 o
   2  -7   7        6.31        6.80      0.91 o
   3  -7   7        0.13        0.24      0.15 o
   4  -7   7        5.88        5.30      0.38 o
  -7  -6   7        7.80        8.66      0.35 o
  -6  -6   7       34.43       35.71      1.71 o
  -5  -6   7       22.13       27.02      0.84 o
  -4  -6   7       60.65       57.22      2.09 o
  -3  -6   7        5.88        6.53      0.12 o
  -2  -6   7        1.20        0.91      0.12 o
  -1  -6   7        2.45        2.23      0.14 o
   0  -6   7       54.21       58.90      1.77 o
   1  -6   7       17.11       17.44      1.34 o
   2  -6   7       15.21       15.17      0.70 o
   3  -6   7       16.31       17.79      1.50 o
   4  -6   7       15.82       16.71      0.15 o
   5  -6   7        3.73        3.21      0.45 o
  -7  -5   7        0.01       -0.12      0.15 o
  -6  -5   7        8.58        9.96      0.15 o
  -5  -5   7       14.84       13.36      0.15 o
  -4  -5   7       35.69       33.14      0.70 o
  -3  -5   7        5.92        6.28      0.12 o
  -2  -5   7       80.57       70.72      1.70 o
  -1  -5   7        8.99        5.35      0.50 o
   0  -5   7       20.08       24.00      1.45 o
   1  -5   7        8.24        9.02      0.17 o
   2  -5   7       46.22       47.31      2.75 o
   3  -5   7        9.65        9.18      0.38 o
   4  -5   7        0.45        0.52      0.23 o
   5  -5   7        7.69        8.46      0.17 o
   6  -5   7       11.91       12.42      0.74 o
  -8  -4   7       16.44       16.44      0.58 o
  -7  -4   7        1.98        2.79      0.12 o
  -6  -4   7       16.52       16.75      0.19 o
  -5  -4   7       16.02       13.26      0.16 o
  -4  -4   7       22.71       23.27      0.52 o
  -3  -4   7       50.73       50.52      0.61 o
  -2  -4   7        3.80        5.14      0.24 o
  -1  -4   7      169.87      147.18      1.66 o
   0  -4   7       76.86       69.43      0.31 o
   1  -4   7       96.11       97.37      2.33 o
   2  -4   7       54.16       57.79      3.22 o
   3  -4   7       45.46       45.84      2.42 o
   4  -4   7        1.20        1.10      0.18 o
   5  -4   7       15.57       14.24      0.57 o
   6  -4   7        3.89        4.46      0.30 o
   7  -4   7       26.15       24.26      0.19 o
  -8  -3   7        0.00        0.32      0.25 o
  -7  -3   7        3.88        5.92      0.14 o
  -6  -3   7        6.17        5.90      0.58 o
  -5  -3   7        6.41        6.43      0.25 o
  -4  -3   7       38.85       43.90      0.21 o
  -3  -3   7       54.56       58.15      0.43 o
  -2  -3   7        6.69        5.96      0.89 o
  -1  -3   7        4.25        4.06      0.26 o
   0  -3   7        2.17        3.20      0.13 o
   1  -3   7       60.42       52.55      0.38 o
   2  -3   7       69.05       75.16      5.74 o
   3  -3   7      109.76      109.38      6.20 o
   4  -3   7       18.11       20.07      0.62 o
   5  -3   7       40.72       42.05      1.11 o
   6  -3   7       18.27       16.29      0.80 o
   7  -3   7        0.41        0.65      0.16 o
   8  -3   7        0.20        0.32      0.15 o
  -8  -2   7       17.12       18.25      0.29 o
  -7  -2   7        4.62        4.36      0.41 o
  -6  -2   7        0.74        1.05      0.19 o
  -5  -2   7       20.85       20.30      1.14 o
  -4  -2   7       56.38       54.95      0.82 o
  -3  -2   7        0.09        0.33      0.19 o
  -2  -2   7       13.30       12.58      0.13 o
  -1  -2   7        3.58        2.62      0.14 o
   0  -2   7        8.23        7.41      0.13 o
   1  -2   7       62.59       57.22      0.23 o
   2  -2   7      106.72      114.26      8.66 o
   3  -2   7       65.32       63.28      3.55 o
   4  -2   7       34.54       35.22      1.48 o
   5  -2   7      432.85      435.39     15.05 o
   6  -2   7      212.75      207.10      3.28 o
   7  -2   7       56.87       53.21      1.51 o
   8  -2   7       13.24       12.73      0.57 o
   9  -2   7        4.66        4.13      0.57 o
  -8  -1   7        2.59        2.81      0.14 o
  -7  -1   7        1.15        1.46      0.16 o
  -6  -1   7       30.68       30.17      1.26 o
  -5  -1   7        0.31        0.32      0.14 o
  -4  -1   7       38.49       35.98      0.20 o
  -3  -1   7      150.03      145.65      0.99 o
  -2  -1   7       57.55       55.20      0.24 o
  -1  -1   7       18.46       17.46      0.51 o
   0  -1   7      332.81      308.44      2.42 o
   1  -1   7      105.55      107.29      0.41 o
   2  -1   7        9.49        9.14      0.13 o
   3  -1   7       53.04       52.21      3.05 o
   4  -1   7        0.36        0.46      0.09 o
   5  -1   7       65.73       61.08      2.12 o
   6  -1   7        6.58        5.40      0.22 o
   7  -1   7       10.44        9.29      0.25 o
   8  -1   7       21.26       19.04      0.81 o
   9  -1   7       13.15       11.44      0.50 o
  10  -1   7       34.55       26.96      0.43 o
  -7   0   7       18.72       19.82      0.36 o
  -6   0   7        1.70        2.63      0.21 o
  -5   0   7       24.68       21.32      1.34 o
  -4   0   7       94.07       86.46      2.32 o
  -3   0   7        3.28        5.13      0.16 o
  -2   0   7      215.67      216.72      0.76 o
  -1   0   7      607.82      615.15      9.89 o
   0   0   7       22.24       20.17      0.43 o
   1   0   7        5.27        4.45      0.22 o
   2   0   7        0.77        1.57      0.10 o
   3   0   7       19.49       27.83      1.43 o
   4   0   7        0.33        0.86      0.12 o
   5   0   7       51.51       46.98      1.72 o
   6   0   7        7.19        8.40      0.33 o
   7   0   7        1.91        2.00      0.13 o
   8   0   7       33.91       32.83      0.49 o
   9   0   7        3.06        2.39      0.30 o
  10   0   7       20.42       21.99      0.26 o
  -7   1   7       20.90       22.35      1.32 o
  -6   1   7        1.10        0.67      0.12 o
  -5   1   7        0.01        0.29      0.29 o
  -4   1   7        2.61        3.84      0.42 o
  -3   1   7        7.34        7.71      0.14 o
  -2   1   7      387.79      385.05      6.49 o
  -1   1   7      120.27      116.94      2.94 o
   0   1   7      225.53      211.19      2.16 o
   1   1   7       37.86       38.09      0.49 o
   2   1   7      337.96      333.47      7.37 o
   4   1   7      146.94      146.51      4.17 o
   5   1   7        7.42        4.88      0.17 o
   6   1   7       19.45       23.53      0.62 o
   7   1   7      224.30      211.85      4.56 o
   8   1   7        5.85        6.07      0.46 o
   9   1   7        1.02        1.15      0.32 o
  10   1   7        5.41        7.51      0.26 o
  11   1   7        1.50        2.09      0.17 o
  -7   2   7        0.04       -0.10      0.29 o
  -6   2   7        1.74        1.62      0.21 o
  -5   2   7        5.99        4.35      0.14 o
  -4   2   7       24.55       19.72      0.61 o
  -3   2   7       77.17       66.70      1.73 o
  -2   2   7       73.12       67.06      1.18 o
  -1   2   7       64.54       57.04      0.92 o
   0   2   7        1.65        3.42      0.82 o
   1   2   7        3.22        2.43      0.14 o
   2   2   7        9.22        8.75      0.15 o
   3   2   7       99.60      105.37      4.45 o
   4   2   7       27.25       32.17      0.85 o
   5   2   7      119.95      124.74      1.84 o
   6   2   7       12.25        8.89      0.21 o
   7   2   7        6.13        5.54      0.37 o
   8   2   7        3.34        3.10      0.22 o
   9   2   7       32.04       41.59      4.54 o
  10   2   7        3.09        4.32      0.23 o
  11   2   7        1.64        1.73      0.23 o
  -6   3   7       24.72       24.85      0.30 o
  -5   3   7       18.90       15.20      0.34 o
  -4   3   7        7.27        5.59      0.28 o
  -3   3   7        2.06        0.80      0.18 o
  -2   3   7        4.89        4.41      0.15 o
  -1   3   7      135.32      125.42      2.17 o
   0   3   7        6.37        7.66      0.25 o
   1   3   7        2.49        2.48      0.20 o
   2   3   7       10.91        9.54      0.39 o
   3   3   7        4.22        6.08      0.29 o
   4   3   7       86.36       89.78      2.46 o
   5   3   7      174.79      168.43      4.93 o
   6   3   7      109.33      110.95      1.82 o
   7   3   7      121.02      123.84     12.70 o
   8   3   7       60.12       63.23      5.90 o
   9   3   7       12.36       12.02      1.23 o
  10   3   7       30.80       37.80      0.34 o
  11   3   7       13.48       16.99      0.29 o
  12   3   7        2.32        2.60      0.18 o
  -6   4   7        1.56        1.85      0.21 o
  -5   4   7        0.08        0.32      0.10 o
  -4   4   7        2.16        1.71      0.14 o
  -3   4   7       26.74       24.56      0.47 o
  -2   4   7        1.24        2.00      0.12 o
  -1   4   7        6.86        4.34      0.12 o
   0   4   7      274.88      266.12      6.39 o
   1   4   7       72.29       75.14      0.82 o
   2   4   7        7.36       10.20      0.33 o
   3   4   7       22.62       26.91      0.46 o
   4   4   7      141.85      133.08      2.77 o
   5   4   7        4.81        4.77      0.30 o
   6   4   7       33.93       34.85      3.41 o
   7   4   7       78.59       77.12      7.61 o
   8   4   7       12.67       12.61      1.22 o
   9   4   7       32.03       33.73      3.04 o
  10   4   7       33.37       35.52      0.34 o
  11   4   7        0.29        0.66      0.23 o
  12   4   7        0.50        0.65      0.23 o
  -5   5   7        4.01        5.00      0.18 o
  -4   5   7       13.22       13.14      0.20 o
  -3   5   7        0.57        1.18      0.09 o
  -2   5   7        0.05        0.17      0.10 o
  -1   5   7       81.85       81.19      2.49 o
   0   5   7       23.68       26.52      1.23 o
   1   5   7       77.05       81.59      3.19 o
   2   5   7      189.18      197.16      4.55 o
   3   5   7      380.30      396.77     15.23 o
   4   5   7      185.22      190.85      7.87 o
   5   5   7       17.01       15.71      0.25 o
   6   5   7       73.95       78.06      8.88 o
   7   5   7        4.95        7.08      0.70 o
   8   5   7       20.58       24.29      1.99 o
   9   5   7        6.25        6.85      1.07 o
  10   5   7        0.07        0.07      0.19 o
  11   5   7       22.31       27.88      0.34 o
  12   5   7        0.01        0.25      0.22 o
  -4   6   7       23.82       24.73      1.49 o
  -3   6   7        3.85        5.02      0.37 o
  -2   6   7        7.94        8.34      0.54 o
  -1   6   7       32.57       35.20      1.48 o
   0   6   7       14.30       17.21      0.98 o
   1   6   7        2.98        3.31      0.23 o
   2   6   7        1.61        1.09      0.12 o
   3   6   7        1.81        1.70      0.13 o
   4   6   7        4.77        3.53      0.20 o
   5   6   7       16.27       19.69      1.08 o
   6   6   7        0.38        0.20      0.13 o
   7   6   7       94.76       94.78      7.72 o
   8   6   7      128.83      128.46      9.12 o
   9   6   7        0.06        0.34      0.18 o
  10   6   7        0.03        0.11      0.17 o
  11   6   7        2.54        1.59      0.17 o
  12   6   7        3.79        4.86      0.18 o
  -3   7   7       10.53       10.89      0.63 o
  -2   7   7        0.57        0.71      0.12 o
  -1   7   7        1.36        1.25      0.17 o
   0   7   7       11.12       11.14      0.61 o
   1   7   7       88.48       83.01      3.03 o
   2   7   7       31.12       31.18      0.61 o
   3   7   7       32.34       28.03      2.33 o
   4   7   7       16.97       15.90      0.76 o
   5   7   7       57.26       55.76      2.94 o
   6   7   7       18.52       18.07      0.20 o
   7   7   7        5.00        4.66      0.29 o
   8   7   7       38.57       43.72      5.06 o
   9   7   7      253.85      254.56     26.85 o
  10   7   7      112.00      117.01     11.88 o
  11   7   7        0.40        0.31      0.17 o
  12   7   7        0.12        0.19      0.23 o
  -2   8   7        1.35        1.52      0.16 o
  -1   8   7        0.97        1.18      0.19 o
   0   8   7       37.40       36.27      0.22 o
   1   8   7      223.74      218.01      9.24 o
   2   8   7       84.22       85.67      1.27 o
   3   8   7       32.33       32.42      0.55 o
   4   8   7        1.05        0.63      0.12 o
   5   8   7       23.72       22.17      0.19 o
   6   8   7        9.35        8.03      0.24 o
   7   8   7        2.94        4.24      0.29 o
   8   8   7        6.01        5.97      0.60 o
   9   8   7       31.95       29.89      3.05 o
  10   8   7       17.36       15.60      1.39 o
  11   8   7        0.06        0.53      0.14 o
  12   8   7        0.00       -0.13      0.23 o
  -1   9   7        0.21        0.31      0.16 o
   0   9   7        3.35        4.32      0.23 o
   1   9   7        7.50        8.26      0.26 o
   2   9   7       87.77       88.57      0.40 o
   3   9   7      203.73      217.50      0.64 o
   4   9   7        4.02        4.17      0.18 o
   5   9   7        0.45        0.25      0.18 o
   6   9   7        0.03       -0.22      0.22 o
   7   9   7       11.53       11.99      0.71 o
   8   9   7        0.97        0.76      0.18 o
   9   9   7        6.47        5.13      0.68 o
  10   9   7        1.08        1.23      0.17 o
  11   9   7        0.10        0.27      0.14 o
  12   9   7        5.73        6.21      0.25 o
   0  10   7       16.97       15.74      0.29 o
   1  10   7        1.86        1.56      0.23 o
   2  10   7       31.65       34.42      0.32 o
   3  10   7       14.57       13.71      0.22 o
   4  10   7       23.82       24.19      0.31 o
   5  10   7        2.51        2.26      0.18 o
   6  10   7       43.73       42.20      0.31 o
   7  10   7       59.20       57.79      6.04 o
   8  10   7       19.44       18.40      1.15 o
   9  10   7        8.43        6.80      0.56 o
  10  10   7        0.10        0.18      0.13 o
  11  10   7        0.02       -0.06      0.13 o
   2  11   7        2.72        1.84      0.24 o
   3  11   7        0.88        0.98      0.24 o
   4  11   7        0.44        0.72      0.17 o
   5  11   7        0.58        0.75      0.24 o
   6  11   7        0.40        0.82      0.23 o
   7  11   7        2.90        2.26      0.15 o
   8  11   7        5.25        4.76      0.26 o
   9  11   7        7.31        7.30      0.20 o
  10  11   7        0.43        0.48      0.14 o
   4  12   7        0.02        0.07      0.25 o
   5  12   7        0.94        0.65      0.18 o
   6  12   7        8.31        8.94      0.35 o
   7  12   7        0.53        0.74      0.15 o
   8  12   7        0.99        1.64      0.20 o
   9  12   7        0.05       -0.14      0.14 o
  -2  -8   8        7.16        8.02      0.28 o
  -1  -8   8        0.66        0.78      0.44 o
  -5  -7   8        1.83        1.33      0.35 o
  -4  -7   8        3.33        3.51      0.12 o
  -3  -7   8        5.59        6.38      0.13 o
  -2  -7   8       47.13       49.61      1.63 o
  -1  -7   8       29.51       31.46      1.28 o
   0  -7   8        9.60        8.88      0.32 o
   1  -7   8       15.65       22.72      2.10 o
   2  -7   8       40.20       45.65      3.04 o
  -6  -6   8        0.08        0.43      0.20 o
  -5  -6   8        0.32        0.01      0.13 o
  -4  -6   8        3.44        4.57      0.22 o
  -3  -6   8       11.89       11.51      0.16 o
  -2  -6   8       16.30       13.47      0.16 o
  -1  -6   8       23.30       20.57      0.77 o
   0  -6   8        9.75        8.35      0.24 o
   1  -6   8        2.86        2.54      0.31 o
   2  -6   8        4.73        6.64      0.40 o
   3  -6   8       15.68       14.26      0.37 o
   4  -6   8       11.84       10.28      0.25 o
  -6  -5   8       27.68       33.53      0.45 o
  -5  -5   8       52.15       62.88      0.77 o
  -4  -5   8        0.49        3.34      1.29 o
  -3  -5   8        2.05        2.45      0.33 o
  -2  -5   8       11.85       10.51      0.15 o
  -1  -5   8       46.59       42.20      1.10 o
   0  -5   8       20.02       19.69      0.46 o
   1  -5   8       22.36       21.18      1.20 o
   2  -5   8        1.13        1.07      0.23 o
   3  -5   8        4.67        5.27      0.18 o
   4  -5   8       27.11       25.89      0.68 o
   5  -5   8       25.96       23.52      1.37 o
   6  -5   8        1.83        1.52      0.13 o
  -7  -4   8        0.03        0.19      0.17 o
  -6  -4   8       30.15       30.40      0.80 o
  -5  -4   8        1.60        2.25      0.39 o
  -4  -4   8       20.11       20.09      0.23 o
  -3  -4   8        0.57        1.60      0.31 o
  -2  -4   8       21.08       27.13      0.92 o
  -1  -4   8        3.93        6.17      0.12 o
   0  -4   8       40.42       43.21      0.95 o
   1  -4   8       38.09       35.15      1.06 o
   2  -4   8        1.36        1.99      0.09 o
   3  -4   8       15.48       15.00      0.62 o
   4  -4   8       34.74       37.07      1.72 o
   5  -4   8        1.16        1.86      0.22 o
   6  -4   8       18.95       18.14      0.60 o
   7  -4   8        4.88        4.41      0.16 o
  -7  -3   8        1.34        1.32      0.35 o
  -6  -3   8        8.82        8.97      0.34 o
  -5  -3   8        1.60        1.62      0.14 o
  -4  -3   8       40.81       45.18      0.49 o
  -3  -3   8        0.11        0.31      0.12 o
  -2  -3   8        4.03        4.73      0.24 o
  -1  -3   8      183.06      178.77      0.46 o
   0  -3   8        2.85        2.50      0.12 o
   1  -3   8        9.25        7.10      0.14 o
   2  -3   8       41.72       40.94      2.73 o
   3  -3   8       10.44        9.37      0.86 o
   4  -3   8       20.51       19.80      0.77 o
   5  -3   8       42.90       44.71      0.99 o
   6  -3   8        6.00        5.70      0.14 o
   7  -3   8        3.00        2.08      0.31 o
   8  -3   8        2.37        1.64      0.13 o
  -7  -2   8        5.85        5.89      0.17 o
  -6  -2   8        3.06        2.92      0.16 o
  -5  -2   8       12.23       11.42      0.16 o
  -4  -2   8        1.88        2.77      0.34 o
  -3  -2   8        3.18        2.65      0.15 o
  -2  -2   8        0.42        0.16      0.35 o
  -1  -2   8        0.14        0.26      0.17 o
   0  -2   8        9.57       10.55      0.15 o
   1  -2   8       97.37       92.77      1.07 o
   2  -2   8       10.30       10.20      0.13 o
   3  -2   8       10.16        9.67      0.60 o
   4  -2   8        0.32        0.20      0.27 o
   5  -2   8       57.18       55.95      0.95 o
   6  -2   8       81.62       76.04      1.86 o
   7  -2   8        9.34       10.06      0.18 o
   8  -2   8        8.52        7.66      0.42 o
   9  -2   8        0.71        0.79      0.16 o
  -7  -1   8        2.11        1.75      0.16 o
  -6  -1   8       10.05       10.13      0.16 o
  -5  -1   8       75.94       86.83      0.31 o
  -4  -1   8       30.97       30.89      0.37 o
  -3  -1   8       21.95       21.48      0.19 o
  -2  -1   8        0.78        1.02      0.28 o
  -1  -1   8      201.04      205.24      0.44 o
   0  -1   8      215.48      210.85      0.41 o
   1  -1   8       37.51       35.51      0.99 o
   2  -1   8       33.94       36.10      0.19 o
   3  -1   8        1.03        1.65      0.25 o
   4  -1   8       16.43       14.91      0.33 o
   5  -1   8       92.12       83.67      2.61 o
   6  -1   8      366.91      357.85      9.26 o
   7  -1   8       21.06       17.77      0.32 o
   8  -1   8        0.01        0.20      0.12 o
   9  -1   8        0.05        0.32      0.17 o
  -6   0   8        1.43        1.93      0.24 o
  -5   0   8        4.28        4.09      0.16 o
  -4   0   8        2.19        2.41      0.40 o
  -3   0   8        6.88        8.28      0.34 o
  -2   0   8      120.18      118.35      2.34 o
  -1   0   8      956.31      952.75      1.18 o
   0   0   8      107.29      106.94      3.08 o
   1   0   8       31.71       34.65      0.28 o
   2   0   8       29.99       31.26      0.55 o
   3   0   8       18.94       18.94      0.98 o
   4   0   8        1.21        1.09      0.10 o
   5   0   8      106.97      106.26      2.37 o
   6   0   8        9.58        9.36      0.18 o
   7   0   8       82.61       81.07      1.13 o
   8   0   8       10.17       10.53      0.36 o
   9   0   8        4.45        4.62      0.32 o
  10   0   8        8.35        7.57      0.35 o
  -6   1   8       18.13       21.77      0.25 o
  -5   1   8       17.40       17.08      0.34 o
  -4   1   8        0.01        0.33      0.52 o
  -3   1   8       11.08       11.51      0.67 o
  -2   1   8       18.98       18.90      1.10 o
  -1   1   8       36.09       35.90      1.20 o
   0   1   8       29.85       30.31      0.83 o
   1   1   8       50.95       51.73      0.84 o
   2   1   8       86.12       81.35      2.00 o
   3   1   8        0.01        0.35      0.09 o
   4   1   8        3.64        3.63      0.13 o
   5   1   8       43.74       47.74      0.66 o
   6   1   8        3.07        2.73      0.11 o
   7   1   8      111.54      102.65      1.46 o
   8   1   8        1.20        1.57      0.12 o
   9   1   8        0.14        0.11      0.14 o
  10   1   8        2.93        4.67      0.72 o
  -6   2   8        7.20        7.43      0.15 o
  -5   2   8        0.33        0.92      0.09 o
  -4   2   8        5.03        5.23      0.14 o
  -3   2   8        0.16        0.05      0.26 o
  -2   2   8        2.31        2.17      0.15 o
  -1   2   8       21.21       21.89      0.36 o
   0   2   8      191.79      187.75      1.36 o
   1   2   8       23.64       21.29      0.17 o
   2   2   8       71.12       66.76      0.38 o
   3   2   8       60.73       68.00      3.27 o
   4   2   8       15.15       16.59      0.66 o
   5   2   8      127.67      128.67      3.18 o
   6   2   8      263.49      256.39      3.73 o
   7   2   8        0.28        0.56      0.17 o
   8   2   8        6.58        6.17      0.40 o
   9   2   8        0.60        0.81      0.13 o
  10   2   8        0.96        0.54      0.15 o
  11   2   8        0.01       -0.01      0.16 o
  -5   3   8        6.65        6.81      0.30 o
  -4   3   8       40.61       39.01      0.64 o
  -3   3   8       27.63       25.10      0.27 o
  -2   3   8        0.38        0.51      0.12 o
  -1   3   8       87.70       81.83      0.65 o
   0   3   8      115.75      119.15      0.33 o
   1   3   8      229.49      224.09      6.21 o
   2   3   8       11.44       10.14      0.22 o
   3   3   8        8.69        9.92      0.49 o
   4   3   8        2.77        2.61      0.11 o
   5   3   8       42.94       49.21      1.09 o
   6   3   8        0.88        1.38      0.12 o
   7   3   8       31.64       33.68      1.02 o
   8   3   8        3.01        3.58      0.34 o
   9   3   8       32.86       35.08      4.11 o
  10   3   8       17.97       19.59      2.13 o
  11   3   8        6.44        9.80      0.27 o
  -5   4   8        0.13        0.01      0.18 o
  -4   4   8        5.68        5.96      0.21 o
  -3   4   8       21.08       21.28      1.06 o
  -2   4   8       68.88       63.83      1.32 o
  -1   4   8       55.37       46.94      0.47 o
   0   4   8        0.04        0.09      0.13 o
   1   4   8       11.60       10.89      0.16 o
   2   4   8       42.69       44.85      1.68 o
   3   4   8       84.48       75.45      1.83 o
   4   4   8        0.75       -0.07      0.12 o
   5   4   8       36.33       29.46      0.74 o
   6   4   8       26.96       26.37      0.21 o
   7   4   8        2.58        2.74      0.16 o
   8   4   8       25.78       27.72      3.43 o
   9   4   8        8.48        9.54      1.05 o
  10   4   8       25.12       32.31      5.23 o
  11   4   8        0.94        1.20      0.23 o
  12   4   8        2.98        2.60      0.25 o
  -4   5   8        0.35        0.54      0.10 o
  -3   5   8        3.56        4.66      0.13 o
  -2   5   8       12.19       13.71      0.43 o
  -1   5   8        6.53        7.08      0.31 o
   0   5   8       60.81       59.04      1.46 o
   1   5   8       12.17       11.94      0.86 o
   2   5   8       33.85       31.23      2.09 o
   3   5   8       11.20       10.06      0.13 o
   4   5   8        2.12        1.71      0.18 o
   5   5   8        3.94        3.47      0.30 o
   6   5   8       27.55       23.67      0.19 o
   7   5   8       19.08       19.80      1.20 o
   8   5   8       29.96       32.07      2.76 o
   9   5   8       14.27       13.42      1.42 o
  10   5   8        0.61        1.22      0.25 o
  11   5   8        2.92        4.19      0.25 o
  12   5   8        7.92        7.49      0.21 o
  -4   6   8        3.80        3.73      0.36 o
  -3   6   8        0.10        0.24      0.11 o
  -2   6   8        2.51        3.74      0.13 o
  -1   6   8        0.37        0.49      0.11 o
   0   6   8       49.71       49.98      2.64 o
   1   6   8       72.63       73.06      2.39 o
   2   6   8        4.97        4.67      0.70 o
   3   6   8       14.70       18.81      1.01 o
   4   6   8        7.50        7.52      0.63 o
   5   6   8      114.10      104.62      3.18 o
   6   6   8        5.20        5.51      0.12 o
   7   6   8        8.95        8.74      0.26 o
   8   6   8        8.25        7.00      0.84 o
   9   6   8       27.67       30.70      3.27 o
  10   6   8        0.95        1.19      0.18 o
  11   6   8        6.63        7.47      0.64 o
  12   6   8        0.22        0.41      0.24 o
  -3   7   8       32.70       36.22      1.40 o
  -2   7   8        3.01        4.22      0.28 o
  -1   7   8        0.01        0.10      0.14 o
   0   7   8        3.58        3.57      0.19 o
   1   7   8        8.61        8.31      0.57 o
   2   7   8       13.64       11.84      0.34 o
   3   7   8        1.24        1.39      0.23 o
   4   7   8        2.48        2.59      0.29 o
   5   7   8       98.42       94.79      4.63 o
   6   7   8       31.57       31.42      0.71 o
   7   7   8       19.00       16.83      0.21 o
   8   7   8        0.15        0.21      0.13 o
   9   7   8       53.57       55.84      7.38 o
  10   7   8       73.84       77.46      9.34 o
  11   7   8        0.35        0.53      0.16 o
  12   7   8       10.68       14.87      0.33 o
  -2   8   8       29.80       30.56      1.17 o
  -1   8   8       42.23       42.17      0.23 o
   0   8   8        0.98        0.91      0.13 o
   1   8   8        0.66        0.49      0.16 o
   2   8   8        4.22        4.48      0.44 o
   3   8   8        2.84        3.29      0.14 o
   4   8   8       36.78       35.80      1.35 o
   5   8   8        0.08        0.34      0.15 o
   6   8   8        0.08        0.15      0.10 o
   7   8   8        7.12        6.69      0.18 o
   8   8   8       18.60       18.87      2.94 o
   9   8   8       91.15       92.81     10.85 o
  10   8   8       95.27       92.33     10.40 o
  11   8   8        5.60        5.59      0.43 o
  12   8   8        2.20        1.68      0.18 o
  -1   9   8        0.01        0.11      0.23 o
   0   9   8        0.87        1.34      0.16 o
   1   9   8       15.04       12.01      0.30 o
   2   9   8       47.16       48.64      2.97 o
   3   9   8      201.91      193.67     12.02 o
   4   9   8       30.12       31.05      1.99 o
   5   9   8        1.52        1.62      0.37 o
   6   9   8        0.21        0.22      0.15 o
   7   9   8        0.01        0.08      0.20 o
   8   9   8        0.55        0.95      0.21 o
   9   9   8        3.28        2.75      0.72 o
  10   9   8        0.06        0.81      0.18 o
  11   9   8        0.20        0.42      0.15 o
   1  10   8        6.23        6.02      0.25 o
   2  10   8        2.90        3.40      0.18 o
   3  10   8       45.97       43.47      0.31 o
   4  10   8        2.34        1.71      0.19 o
   5  10   8       61.90       63.69      0.37 o
   6  10   8        1.07        0.10      0.23 o
   7  10   8        1.98        2.44      0.23 o
   8  10   8        7.94        7.05      0.25 o
   9  10   8        0.09        0.09      0.13 o
  10  10   8        1.01        0.92      0.18 o
  11  10   8        1.46        1.13      0.19 o
   2  11   8        0.01        0.12      0.17 o
   3  11   8        3.86        4.91      0.26 o
   4  11   8        4.81        5.52      0.26 o
   5  11   8        4.72        5.03      0.26 o
   6  11   8        0.11        0.09      0.23 o
   7  11   8        0.02       -0.09      0.15 o
   8  11   8        0.03       -0.04      0.22 o
   9  11   8       14.53       14.98      0.29 o
  10  11   8        0.62        0.46      0.18 o
   6  12   8        0.22       -0.10      0.17 o
   7  12   8        0.60        1.41      0.23 o
   8  12   8        0.12        0.26      0.22 o
  -1  -7   9        0.25        0.95      0.38 o
  -4  -6   9       13.97       15.21      0.85 o
  -3  -6   9       37.41       39.56      0.31 o
  -2  -6   9        4.23        4.23      0.31 o
  -1  -6   9        1.66        2.19      0.14 o
   0  -6   9        4.97        4.22      0.32 o
   1  -6   9       53.12       56.63      4.17 o
   2  -6   9       61.56       65.81      3.49 o
   3  -6   9        0.92        0.51      0.11 o
  -5  -5   9        9.54       10.89      1.17 o
  -4  -5   9       29.99       31.35      0.31 o
  -3  -5   9        1.57        1.05      0.27 o
  -2  -5   9       22.90       23.39      0.25 o
  -1  -5   9       11.91       10.50      0.39 o
   0  -5   9        4.35        3.44      0.36 o
   1  -5   9       34.18       35.75      2.83 o
   2  -5   9        1.79        1.93      0.33 o
   3  -5   9        7.34        8.11      0.44 o
   4  -5   9       11.16       13.19      0.77 o
   5  -5   9        3.98        3.95      0.18 o
  -5  -4   9        2.65        4.21      0.14 o
  -4  -4   9        7.15        8.17      0.46 o
  -3  -4   9       12.64       14.96      1.24 o
  -2  -4   9        9.16       11.30      0.71 o
  -1  -4   9       67.35       66.77      2.83 o
   0  -4   9        0.03       -0.14      0.37 o
   1  -4   9       14.65       14.44      0.18 o
   2  -4   9        0.01        0.35      0.15 o
   3  -4   9       78.12       78.54      3.47 o
   4  -4   9       12.37       13.46      1.04 o
   5  -4   9        2.20        2.37      0.11 o
   6  -4   9        4.62        5.44      0.26 o
  -6  -3   9        9.46       11.75      0.38 o
  -5  -3   9        0.95        0.82      0.26 o
  -4  -3   9        8.13        8.87      0.17 o
  -3  -3   9       15.36       14.65      0.30 o
  -2  -3   9       23.44       23.13      0.89 o
  -1  -3   9       86.23       89.05      1.11 o
   0  -3   9        0.06        0.53      0.27 o
   1  -3   9       22.16       16.64      0.67 o
   2  -3   9        2.25        3.82      0.22 o
   3  -3   9       23.34       23.62      1.84 o
   4  -3   9        0.14        0.38      0.13 o
   5  -3   9        2.87        2.83      0.33 o
   6  -3   9        3.30        2.28      0.23 o
   7  -3   9        2.92        1.42      0.16 o
  -6  -2   9       24.97       24.55      0.48 o
  -5  -2   9        0.07        0.41      0.15 o
  -4  -2   9        9.28       11.23      0.85 o
  -3  -2   9        8.39        8.36      0.14 o
  -2  -2   9       63.05       62.60      0.77 o
  -1  -2   9        4.02        4.33      0.13 o
   0  -2   9        6.17        6.70      0.18 o
   1  -2   9       21.46       18.26      0.28 o
   2  -2   9      122.85      124.74     10.40 o
   3  -2   9        3.48        4.29      0.28 o
   4  -2   9        9.95       10.82      0.53 o
   5  -2   9       24.26       21.96      0.56 o
   6  -2   9       70.95       69.72      2.60 o
   7  -2   9       22.27       21.85      0.30 o
   8  -2   9        0.86        1.16      0.16 o
  -6  -1   9       10.09       13.42      0.60 o
  -5  -1   9       25.30       24.72      0.73 o
  -4  -1   9        1.35        1.33      0.17 o
  -3  -1   9        7.55        8.77      0.14 o
  -2  -1   9        5.12        5.50      0.49 o
  -1  -1   9       51.00       53.48      2.35 o
   0  -1   9        7.58        6.55      0.14 o
   1  -1   9       79.21       80.23      0.51 o
   2  -1   9       12.40       12.09      0.34 o
   3  -1   9       12.11       13.95      0.76 o
   4  -1   9       61.00       64.48      2.67 o
   5  -1   9        3.36        3.90      0.21 o
   6  -1   9       35.87       37.94      0.76 o
   7  -1   9        0.04        0.05      0.16 o
   8  -1   9        9.11        9.01      0.15 o
   9  -1   9        0.41        0.55      0.13 o
  -6   0   9        6.84        8.94      0.26 o
  -5   0   9       28.50       30.28      1.38 o
  -4   0   9        0.37        0.77      0.25 o
  -3   0   9        8.25        7.78      0.18 o
  -2   0   9        2.79        3.05      0.15 o
  -1   0   9        0.48        0.53      0.18 o
   0   0   9       17.57       18.94      0.57 o
   1   0   9        0.07        0.46      0.25 o
   2   0   9       34.91       31.98      0.67 o
   3   0   9        3.96        4.48      0.22 o
   4   0   9       65.60       63.78      2.34 o
   5   0   9        6.13        7.49      0.38 o
   6   0   9        0.07        0.39      0.09 o
   7   0   9       28.76       29.15      0.41 o
   8   0   9      101.69       89.74      1.36 o
   9   0   9       45.18       38.23      1.42 o
  -5   1   9        2.60        2.23      0.12 o
  -4   1   9        0.09       -0.03      0.12 o
  -3   1   9        1.06        0.85      0.12 o
  -2   1   9       20.68       19.11      0.48 o
  -1   1   9        2.40        2.79      0.11 o
   0   1   9       69.12       67.69      0.65 o
   1   1   9      613.83      604.65      5.48 o
   2   1   9       22.99       24.01      0.53 o
   3   1   9       32.21       31.36      1.55 o
   4   1   9       13.92       12.28      0.68 o
   5   1   9        4.62        6.80      0.13 o
   6   1   9        4.96        5.41      0.13 o
   7   1   9       15.24       15.09      0.23 o
   8   1   9        4.81        3.75      0.14 o
   9   1   9        8.19        7.55      0.43 o
  10   1   9        9.61        8.29      0.34 o
  -5   2   9        5.51        5.72      0.12 o
  -4   2   9        1.90        3.17      0.13 o
  -3   2   9        3.25        3.42      0.27 o
  -2   2   9        0.40        0.34      0.42 o
  -1   2   9       19.90       20.17      0.19 o
   0   2   9        0.07       -0.05      0.11 o
   1   2   9      422.76      426.43      3.45 o
   2   2   9      204.69      204.17      8.36 o
   3   2   9       32.28       29.98      1.52 o
   4   2   9       12.87        9.85      0.45 o
   5   2   9        0.35       -0.12      0.12 o
   6   2   9       17.74       19.81      0.26 o
   7   2   9       16.17       17.19      0.75 o
   8   2   9       26.58       27.94      0.67 o
   9   2   9        0.12        0.09      0.15 o
  10   2   9        0.05        0.15      0.19 o
  -5   3   9       36.31       34.74      0.78 o
  -4   3   9        0.69        0.76      0.14 o
  -3   3   9       21.79       25.35      0.90 o
  -2   3   9        6.14        7.61      0.30 o
  -1   3   9       46.89       46.32      0.89 o
   0   3   9       13.87       13.49      0.23 o
   1   3   9       51.14       54.13      0.82 o
   2   3   9        2.53        1.97      0.31 o
   3   3   9       14.73       16.05      0.54 o
   4   3   9       51.87       47.26      1.52 o
   5   3   9      132.51      134.06      1.79 o
   6   3   9       64.92       63.43      1.20 o
   7   3   9       14.52       13.70      0.51 o
   8   3   9       16.26       13.54      0.20 o
   9   3   9        1.30        1.74      0.18 o
  10   3   9        9.01        8.29      0.24 o
  11   3   9        2.14        4.18      0.25 o
  -4   4   9        0.75        1.25      0.14 o
  -3   4   9        0.80        0.68      0.11 o
  -2   4   9       48.95       44.54      0.35 o
  -1   4   9       28.51       23.98      0.32 o
   0   4   9       68.99       72.72      1.04 o
   1   4   9        5.81        6.67      0.14 o
   2   4   9        3.81        4.03      0.20 o
   3   4   9        4.11        4.13      0.15 o
   4   4   9        0.92        0.80      0.11 o
   5   4   9        1.65        1.90      0.22 o
   6   4   9        5.14        6.72      0.38 o
   7   4   9        0.56        0.48      0.12 o
   8   4   9       33.45       31.01      0.85 o
   9   4   9        0.18        0.34      0.16 o
  10   4   9        4.11        5.75      0.71 o
  11   4   9        0.32        0.68      0.24 o
  -3   5   9        0.01        0.03      0.11 o
  -2   5   9       14.42       14.09      0.19 o
  -1   5   9       30.72       30.20      0.19 o
   0   5   9        1.67        2.37      0.11 o
   1   5   9       85.30       81.63      2.25 o
   2   5   9        0.31        0.26      0.10 o
   3   5   9       30.86       31.31      1.17 o
   4   5   9        1.60        1.00      0.11 o
   5   5   9       37.08       34.66      0.64 o
   6   5   9        7.90        7.65      0.22 o
   7   5   9        2.19        2.55      0.15 o
   8   5   9        2.96        2.60      0.15 o
   9   5   9        6.51        6.82      0.18 o
  10   5   9        0.80        1.14      0.15 o
  11   5   9        0.51        1.16      0.38 o
  -3   6   9        1.39        1.59      0.12 o
  -2   6   9        0.01        0.12      0.19 o
  -1   6   9        0.24        0.28      0.11 o
   0   6   9       12.69       12.15      0.46 o
   1   6   9        1.62        2.60      0.16 o
   2   6   9        4.04        3.96      0.19 o
   3   6   9        1.04        1.45      0.18 o
   4   6   9       37.88       31.06      0.49 o
   5   6   9       42.16       37.34      0.96 o
   6   6   9        0.23        0.34      0.14 o
   7   6   9        0.37        0.18      0.14 o
   8   6   9        0.19        0.12      0.14 o
   9   6   9        5.20        4.53      0.31 o
  10   6   9        4.98        5.62      0.60 o
  11   6   9        0.04        0.06      0.18 o
  -2   7   9       13.23       15.99      0.90 o
  -1   7   9       10.28       12.07      0.96 o
   0   7   9        0.00        0.13      0.31 o
   1   7   9        2.71        2.08      0.14 o
   2   7   9       10.84       10.19      0.15 o
   3   7   9        0.06       -0.02      0.15 o
   4   7   9        9.92        9.28      0.36 o
   5   7   9       46.36       44.84      1.12 o
   6   7   9       40.43       40.51      2.07 o
   7   7   9       14.50       14.60      0.20 o
   8   7   9        0.06        0.24      0.15 o
   9   7   9       19.62       19.66      1.18 o
  10   7   9        0.08        0.21      0.17 o
  11   7   9        2.64        3.61      0.41 o
  -1   8   9       22.72       21.60      0.67 o
   0   8   9        0.14        0.42      0.39 o
   1   8   9        2.06        2.76      0.15 o
   2   8   9        2.14        3.24      0.56 o
   3   8   9        0.04        0.10      0.10 o
   4   8   9        2.70        2.78      0.19 o
   5   8   9        1.85        1.73      0.13 o
   6   8   9        0.23        0.41      0.15 o
   7   8   9       11.84       10.67      0.22 o
   8   8   9        0.33        0.14      0.16 o
   9   8   9       26.84       23.94      0.32 o
  10   8   9       43.72       41.07      6.81 o
  11   8   9        2.38        1.91      0.35 o
   0   9   9        0.40        0.67      0.17 o
   1   9   9        9.73        9.13      0.69 o
   2   9   9        1.05        0.59      0.20 o
   3   9   9       25.40       21.93      2.38 o
   4   9   9        4.68        5.02      0.58 o
   5   9   9        1.03        1.55      0.39 o
   6   9   9       36.83       31.79      1.37 o
   7   9   9        1.55        1.84      0.15 o
   8   9   9        1.52        3.01      0.22 o
   9   9   9        0.66        0.68      0.15 o
  10   9   9        2.46        2.75      0.88 o
  11   9   9        8.68        6.59      1.21 o
   2  10   9        1.00        1.06      0.24 o
   3  10   9       26.25       27.12      0.33 o
   4  10   9        0.64        1.21      0.24 o
   5  10   9       40.20       40.73      0.37 o
   6  10   9        0.27        0.70      0.17 o
   7  10   9        0.10       -0.22      0.22 o
   8  10   9        0.03        0.26      0.21 o
   9  10   9        2.79        3.45      0.17 o
  10  10   9        2.50        2.11      0.17 o
   4  11   9       22.04       23.43      0.27 o
   5  11   9       36.09       37.02      0.37 o
   6  11   9       39.72       37.12      0.32 o
   7  11   9        3.99        4.79      0.25 o
   8  11   9        0.59        0.51      0.16 o
   9  11   9        4.98        4.58      0.25 o
  -3  -5  10        7.77        7.69      0.45 o
  -2  -5  10        4.82        6.36      0.15 o
  -1  -5  10       17.77       16.84      0.23 o
   0  -5  10       21.44       22.02      0.81 o
   1  -5  10       22.43       26.85      2.75 o
   2  -5  10        5.05        4.92      0.51 o
   3  -5  10       18.36       20.59      1.12 o
  -4  -4  10        4.04        4.15      0.17 o
  -3  -4  10        9.04       12.45      0.17 o
  -2  -4  10       19.65       20.90      0.17 o
  -1  -4  10        0.18        0.16      0.15 o
   0  -4  10        3.74        3.33      0.35 o
   1  -4  10       12.38       13.22      0.26 o
   2  -4  10        0.48        0.13      0.40 o
   3  -4  10        0.05        0.10      0.14 o
   4  -4  10        0.82        1.03      0.18 o
   5  -4  10        5.17        5.33      0.16 o
  -4  -3  10       20.14       23.71      0.19 o
  -3  -3  10       19.91       23.92      0.61 o
  -2  -3  10       40.20       49.25      2.31 o
  -1  -3  10        7.00        6.72      0.43 o
   0  -3  10        3.16        3.16      0.32 o
   1  -3  10      111.01       99.89      0.32 o
   2  -3  10        4.61        4.99      0.44 o
   3  -3  10       24.94       25.83      1.83 o
   4  -3  10        0.04        0.37      0.12 o
   5  -3  10       16.88       16.18      1.01 o
   6  -3  10        3.63        2.84      0.11 o
  -4  -2  10        6.70        6.00      0.17 o
  -3  -2  10       15.00       15.54      0.30 o
  -2  -2  10        4.65        5.06      0.51 o
  -1  -2  10        0.00        0.32      0.12 o
   0  -2  10       53.76       54.88      0.43 o
   1  -2  10        2.04        3.44      0.13 o
   2  -2  10        0.38        0.04      0.26 o
   3  -2  10       58.49       61.17      4.43 o
   4  -2  10       11.03       10.77      0.51 o
   5  -2  10        0.10        0.21      0.15 o
   6  -2  10        1.53        1.29      0.11 o
   7  -2  10        0.60        0.60      0.13 o
  -4  -1  10        3.32        3.03      0.38 o
  -3  -1  10        0.01        0.05      0.12 o
  -2  -1  10        0.30        0.75      0.15 o
  -1  -1  10       15.04       15.68      0.17 o
   0  -1  10       20.58       20.78      0.19 o
   1  -1  10        8.70        8.77      0.24 o
   2  -1  10       28.72       29.70      0.21 o
   3  -1  10        8.94        9.34      0.65 o
   4  -1  10       30.95       28.11      1.11 o
   5  -1  10        0.09        0.34      0.10 o
   6  -1  10        7.02        6.29      0.56 o
   7  -1  10       23.92       25.40      0.38 o
   8  -1  10       25.66       22.87      0.33 o
  -4   0  10        2.42        2.86      0.37 o
  -3   0  10        0.97        0.97      0.43 o
  -2   0  10        3.67        3.66      0.13 o
  -1   0  10        0.95        1.14      0.36 o
   0   0  10       31.89       30.90      0.97 o
   1   0  10        8.16        7.65      0.16 o
   2   0  10       31.49       33.03      0.20 o
   3   0  10        0.03        0.00      0.32 o
   4   0  10       51.53       49.85      1.51 o
   5   0  10        0.91        1.13      0.12 o
   6   0  10        3.33        2.85      0.11 o
   7   0  10        1.53        1.36      0.13 o
   8   0  10      147.20      136.77      2.19 o
   9   0  10       14.86       13.70      0.76 o
  -4   1  10        2.30        3.08      0.14 o
  -3   1  10      116.51      129.23      1.38 o
  -2   1  10       32.84       33.66      0.55 o
  -1   1  10        0.43        0.86      0.11 o
   0   1  10        7.51        9.21      0.21 o
   1   1  10       29.42       29.23      0.75 o
   2   1  10        4.07        3.76      0.13 o
   3   1  10        1.78        1.78      0.11 o
   4   1  10        1.19        1.58      0.11 o
   5   1  10        0.00        0.10      0.11 o
   6   1  10        0.18        0.14      0.11 o
   7   1  10        6.98        7.05      0.14 o
   8   1  10       32.04       29.46      0.26 o
   9   1  10       31.31       29.22      0.97 o
  -4   2  10        3.76        4.91      0.14 o
  -3   2  10        1.00        1.68      0.11 o
  -2   2  10        0.37        0.85      0.31 o
  -1   2  10        1.33        1.67      0.15 o
   0   2  10       46.51       49.76      0.69 o
   1   2  10      228.57      229.54      9.33 o
   2   2  10      102.19      103.44      4.00 o
   3   2  10        0.84        1.36      0.21 o
   4   2  10       28.90       29.70      1.04 o
   5   2  10        0.93        0.28      0.12 o
   6   2  10        0.21        0.16      0.12 o
   7   2  10        6.12        6.15      0.13 o
   8   2  10       10.44       10.06      0.37 o
   9   2  10        9.49        9.58      0.25 o
  10   2  10        0.12        0.14      0.20 o
  -3   3  10        1.03        1.28      0.11 o
  -2   3  10        0.14        0.41      0.09 o
  -1   3  10       20.21       22.17      0.82 o
   0   3  10       11.67       11.03      0.15 o
   1   3  10        0.85        2.17      0.37 o
   2   3  10       19.20       19.38      1.54 o
   3   3  10      111.26      114.98      3.91 o
   4   3  10       77.43       78.55      2.31 o
   5   3  10        5.63        6.22      0.13 o
   6   3  10       11.54       13.18      0.15 o
   7   3  10        0.02       -0.05      0.13 o
   8   3  10        6.81        7.12      0.17 o
   9   3  10        1.49        1.54      0.17 o
  10   3  10        5.19        4.16      0.18 o
  -3   4  10       20.27       22.31      1.00 o
  -2   4  10        0.05       -0.06      0.14 o
  -1   4  10        1.90        2.13      0.15 o
   0   4  10        0.40       -0.07      0.19 o
   1   4  10        0.31        0.25      0.11 o
   2   4  10       28.59       28.87      1.42 o
   3   4  10       63.07       60.21      0.86 o
   4   4  10       21.27       18.91      0.58 o
   5   4  10       33.96       28.71      0.57 o
   6   4  10        0.58        0.16      0.14 o
   7   4  10       19.28       17.30      0.20 o
   8   4  10       63.02       59.78      1.87 o
   9   4  10        0.90        0.71      0.15 o
  10   4  10        8.42        8.46      0.20 o
  11   4  10        0.04        0.15      0.20 o
  -2   5  10       22.86       24.22      0.84 o
  -1   5  10        0.46        1.71      0.36 o
   0   5  10        0.51        0.14      0.11 o
   1   5  10        2.32        2.12      0.19 o
   2   5  10        2.22        1.97      0.34 o
   3   5  10        0.70        1.09      0.29 o
   4   5  10        0.71        0.32      0.13 o
   5   5  10        0.46        1.60      0.13 o
   6   5  10       15.97       15.35      1.06 o
   7   5  10        2.07        2.47      0.34 o
   8   5  10       13.04       12.89      0.88 o
   9   5  10        3.40        3.72      0.17 o
  10   5  10        3.85        4.23      0.34 o
  11   5  10        0.00       -0.01      0.19 o
  -2   6  10        1.81        1.87      0.19 o
  -1   6  10        3.48        3.69      0.15 o
   0   6  10       25.66       28.57      1.26 o
   1   6  10       60.30       57.79      2.14 o
   2   6  10        4.48        4.20      0.39 o
   3   6  10        0.65        0.79      0.28 o
   4   6  10       14.26       15.42      0.44 o
   5   6  10       22.67       22.17      0.18 o
   6   6  10        0.04        0.00      0.14 o
   7   6  10        0.03       -0.13      0.19 o
   8   6  10        0.18        0.29      0.12 o
   9   6  10        0.75        0.47      0.15 o
  10   6  10        1.29        0.79      0.19 o
  11   6  10        4.26        3.65      0.31 o
  -1   7  10        4.32        5.05      0.17 o
   0   7  10        3.21        2.49      0.13 o
   1   7  10        4.77        4.89      0.14 o
   2   7  10        3.06        2.25      0.22 o
   3   7  10        4.94        5.18      0.38 o
   4   7  10        0.97        0.94      0.23 o
   5   7  10        0.21       -0.06      0.12 o
   6   7  10       46.43       38.95      1.44 o
   7   7  10        8.23        8.48      0.50 o
   8   7  10        0.16        0.52      0.28 o
   9   7  10        2.72        2.01      0.22 o
  10   7  10        4.51        4.30      0.18 o
  11   7  10        1.44        2.50      0.25 o
   0   8  10        1.06        1.13      0.54 o
   1   8  10        2.47        2.00      0.11 o
   2   8  10        2.61        3.05      0.30 o
   3   8  10        2.51        3.15      0.13 o
   4   8  10        2.77        3.02      0.16 o
   5   8  10        0.88        0.30      0.17 o
   6   8  10       13.82       12.15      0.82 o
   7   8  10        9.40        7.11      0.45 o
   8   8  10       16.63       14.63      0.19 o
   9   8  10        3.64        4.35      0.35 o
  10   8  10        3.73        3.01      0.23 o
  11   8  10        7.49        6.24      0.28 o
   1   9  10        1.62        1.88      0.23 o
   2   9  10        0.06        0.90      0.23 o
   3   9  10        7.42        8.19      0.31 o
   4   9  10        7.10        7.66      0.32 o
   5   9  10        0.71        0.41      0.13 o
   6   9  10        2.52        2.71      0.26 o
   7   9  10        3.47        2.43      0.27 o
   8   9  10        0.53        0.50      0.13 o
   9   9  10        6.39        6.37      0.25 o
  10   9  10        8.77        8.49      0.28 o
   3  10  10       16.94       15.04      2.76 o
   4  10  10        0.63        1.13      0.31 o
   5  10  10        1.46        2.19      0.21 o
   6  10  10        0.43        1.11      0.13 o
   7  10  10        0.20       -0.16      0.16 o
   8  10  10        0.11        0.41      0.21 o
   9  10  10        0.04       -0.01      0.22 o
   7  11  10        0.64       -0.17      0.17 o
  -1  -4  11       18.65       18.33      0.39 o
   0  -4  11        0.53        1.07      0.59 o
   1  -4  11        0.06        0.15      0.13 o
   2  -4  11        0.03       -0.20      0.20 o
  -2  -3  11        6.40        8.45      0.31 o
  -1  -3  11        1.32        0.84      0.13 o
   0  -3  11        0.38        0.87      0.14 o
   1  -3  11        0.99        1.36      0.11 o
   2  -3  11        0.16        0.77      0.18 o
   3  -3  11        0.16        0.19      0.11 o
   4  -3  11        3.70        3.53      0.18 o
  -3  -2  11        2.76        3.13      0.14 o
  -2  -2  11        1.95        3.56      0.53 o
  -1  -2  11       12.87       16.31      0.44 o
   0  -2  11       37.39       40.47      0.71 o
   1  -2  11       17.29       18.05      0.23 o
   2  -2  11        0.04       -0.18      0.18 o
   3  -2  11        1.82        1.51      0.11 o
   4  -2  11       17.99       16.46      0.54 o
   5  -2  11        9.00        9.18      0.66 o
   6  -2  11        3.39        3.02      0.28 o
  -3  -1  11        0.00        0.13      0.15 o
  -2  -1  11        4.51        4.76      0.17 o
  -1  -1  11       26.13       26.65      0.68 o
   0  -1  11        3.52        3.62      0.31 o
   1  -1  11       13.91       13.11      0.84 o
   2  -1  11        0.44        0.54      0.15 o
   3  -1  11        8.33        7.92      0.23 o
   4  -1  11        5.28        4.00      0.16 o
   5  -1  11        0.57        0.68      0.17 o
   6  -1  11        0.43        0.87      0.11 o
   7  -1  11        0.03        0.11      0.13 o
  -3   0  11       16.80       20.68      0.62 o
  -2   0  11        0.25        0.35      0.15 o
  -1   0  11        0.42        0.46      0.25 o
   0   0  11        0.03        0.11      0.12 o
   1   0  11        3.04        3.31      0.46 o
   2   0  11        7.63        9.15      0.74 o
   3   0  11        0.72        0.96      0.15 o
   4   0  11       65.98       63.10      2.30 o
   5   0  11        0.19        0.56      0.18 o
   6   0  11       10.89       10.07      0.16 o
   7   0  11        7.77        6.97      0.12 o
   8   0  11       23.12       20.95      0.71 o
  -3   1  11       14.08       17.06      0.88 o
  -2   1  11        0.34        0.74      0.15 o
  -1   1  11        0.85        0.98      0.27 o
   0   1  11       12.76       13.24      0.61 o
   1   1  11       23.88       28.15      1.28 o
   2   1  11       13.51       12.98      0.14 o
   3   1  11        2.06        2.12      0.27 o
   4   1  11        0.09        0.22      0.13 o
   5   1  11       10.20       10.98      0.41 o
   6   1  11        8.77        7.48      0.18 o
   7   1  11        0.14        0.39      0.12 o
   8   1  11       42.41       39.87      0.43 o
  -3   2  11        3.92        3.93      0.16 o
  -2   2  11        1.09        1.63      0.16 o
  -1   2  11       11.50       12.45      0.27 o
   0   2  11        9.62        9.90      0.13 o
   1   2  11       14.20       14.02      0.91 o
   2   2  11        4.86        4.33      0.28 o
   3   2  11        1.80        1.25      0.28 o
   4   2  11       10.61       10.93      0.34 o
   5   2  11       13.23       11.36      0.16 o
   6   2  11        0.00        0.25      0.22 o
   7   2  11        1.43        1.96      0.17 o
   8   2  11        1.94        1.85      0.12 o
   9   2  11        0.28        0.62      0.12 o
  -2   3  11       12.03       13.46      0.50 o
  -1   3  11        8.02       10.65      0.15 o
   0   3  11        0.03       -0.05      0.10 o
   1   3  11        9.61       10.98      0.15 o
   2   3  11        0.43        0.41      0.11 o
   3   3  11       35.15       36.53      1.16 o
   4   3  11      104.98      100.84      1.82 o
   5   3  11        3.57        4.45      0.13 o
   6   3  11       19.65       19.06      0.17 o
   7   3  11        2.47        2.35      0.20 o
   8   3  11        2.81        2.62      0.16 o
   9   3  11        2.05        1.90      0.16 o
  -2   4  11       10.79       11.11      0.48 o
  -1   4  11        0.09       -0.07      0.27 o
   0   4  11        1.30        0.90      0.15 o
   1   4  11        4.95        4.65      0.25 o
   2   4  11        5.13        5.14      0.40 o
   3   4  11       61.67       65.03      1.22 o
   4   4  11       62.21       61.42      2.15 o
   5   4  11        0.73        0.74      0.11 o
   6   4  11        0.00        0.21      0.26 o
   7   4  11        2.77        3.04      0.16 o
   8   4  11       20.15       19.85      1.55 o
   9   4  11        0.19        0.24      0.18 o
  10   4  11        0.51        0.64      0.17 o
  -1   5  11        0.19        0.10      0.11 o
   0   5  11        5.35        4.90      0.31 o
   1   5  11        1.41        2.19      0.84 o
   2   5  11       25.97       31.50      1.14 o
   3   5  11        0.70        1.09      0.13 o
   4   5  11        1.14        1.76      0.13 o
   5   5  11        8.12        5.69      0.17 o
   6   5  11        0.70        0.87      0.12 o
   7   5  11       17.82       16.63      0.43 o
   8   5  11       49.83       48.27      2.31 o
   9   5  11        0.04        0.02      0.16 o
  10   5  11        3.74        4.62      0.25 o
   0   6  11        8.53        6.31      0.24 o
   1   6  11       22.75       21.79      0.88 o
   2   6  11        2.77        2.53      0.36 o
   3   6  11        3.61        5.40      0.22 o
   4   6  11        0.00       -0.12      0.12 o
   5   6  11        7.96        7.40      0.17 o
   6   6  11        0.77        0.60      0.12 o
   7   6  11        0.61        1.32      0.15 o
   8   6  11        0.28        0.76      0.15 o
   9   6  11        0.16        0.15      0.16 o
  10   6  11        5.02        3.64      0.24 o
   1   7  11        0.08        0.69      0.16 o
   2   7  11        4.02        5.03      0.48 o
   3   7  11       31.96       36.57      0.56 o
   4   7  11        2.02        1.81      0.35 o
   5   7  11        3.96        3.79      0.24 o
   6   7  11        0.02        0.18      0.12 o
   7   7  11        5.09        3.74      0.16 o
   8   7  11        1.89        2.01      0.23 o
   9   7  11        7.54        8.21      0.18 o
  10   7  11        3.00        3.17      0.18 o
   2   8  11        8.75        8.38      0.26 o
   3   8  11        3.13        3.97      0.40 o
   4   8  11        0.01        0.25      0.11 o
   5   8  11        0.26       -0.12      0.18 o
   6   8  11        1.54        1.78      0.13 o
   7   8  11       11.87       11.81      0.26 o
   8   8  11        3.53        2.32      0.14 o
   9   8  11        1.09        1.03      0.13 o
  10   8  11        1.50        2.16      0.17 o
   3   9  11        0.23        0.43      0.13 o
   4   9  11        0.02        0.22      0.21 o
   5   9  11        1.93        1.95      0.18 o
   6   9  11        0.06        0.28      0.13 o
   7   9  11        6.17        7.22      0.17 o
   8   9  11       31.44       24.87      1.01 o
   9   9  11        1.78        1.49      0.16 o
   6  10  11        0.57        0.35      0.13 o
   7  10  11        0.24       -0.01      0.13 o
   0  -2  12        0.63        1.49      0.60 o
   1  -2  12        2.90        2.75      0.38 o
   2  -2  12        0.96        1.01      0.13 o
   3  -2  12        5.81        5.96      0.38 o
  -1  -1  12       22.31       25.31      1.34 o
   0  -1  12       16.69       18.79      0.17 o
   1  -1  12        1.55        1.25      0.15 o
   2  -1  12        3.32        3.87      0.25 o
   3  -1  12        8.12        7.73      0.29 o
   4  -1  12       23.82       21.92      0.77 o
   5  -1  12        0.89        0.80      0.21 o
  -1   0  12       12.15       11.55      0.31 o
   0   0  12        3.32        3.37      0.20 o
   1   0  12        0.23        0.34      0.15 o
   2   0  12        1.98        2.40      0.26 o
   3   0  12        0.04        0.47      0.23 o
   4   0  12        0.04        0.55      0.18 o
   5   0  12        0.21        0.46      0.19 o
   6   0  12       12.10       11.58      0.29 o
  -1   1  12        1.05        1.10      0.13 o
   0   1  12        0.49        1.00      0.25 o
   1   1  12        3.62        3.46      0.29 o
   2   1  12        6.19        7.75      0.64 o
   3   1  12        8.27        9.34      0.49 o
   4   1  12        1.23        1.87      0.16 o
   5   1  12        1.48        1.46      0.17 o
   6   1  12        9.26        8.04      0.14 o
   7   1  12       14.35       14.33      0.43 o
  -1   2  12        8.17        7.34      0.15 o
   0   2  12        0.39        0.52      0.21 o
   1   2  12        5.59        6.69      0.19 o
   2   2  12        1.28        1.72      0.24 o
   3   2  12        5.46        5.64      0.20 o
   4   2  12        0.50        0.43      0.16 o
   5   2  12        0.08        0.07      0.10 o
   6   2  12        3.62        3.18      0.20 o
   7   2  12        0.41        0.32      0.11 o
   8   2  12        0.15        0.38      0.13 o
  -1   3  12       27.29       27.88      0.72 o
   0   3  12        5.83        7.14      0.18 o
   1   3  12        7.49        8.85      0.68 o
   2   3  12        9.99       11.30      0.72 o
   3   3  12       71.36       78.37      2.17 o
   4   3  12       14.09       13.52      0.39 o
   5   3  12        0.26        0.37      0.13 o
   6   3  12        0.01        0.82      0.64 o
   7   3  12        3.09        4.47      0.14 o
   8   3  12        0.47        0.60      0.11 o
   0   4  12        0.07        0.01      0.12 o
   1   4  12        0.82        1.40      0.15 o
   2   4  12        2.76        4.08      0.17 o
   3   4  12       52.52       54.35      1.59 o
   4   4  12       96.62       98.38      1.84 o
   5   4  12       10.72        9.92      0.18 o
   6   4  12        0.33        0.02      0.15 o
   7   4  12        0.35        0.37      0.12 o
   8   4  12        0.00        0.35      0.23 o
   9   4  12        4.84        5.30      0.20 o
   0   5  12       16.62       16.94      0.78 o
   1   5  12        0.09        0.23      0.13 o
   2   5  12        5.08        6.86      0.29 o
   3   5  12        0.14        0.64      0.36 o
   4   5  12        0.82        1.45      0.23 o
   5   5  12        2.24        3.78      0.14 o
   6   5  12       22.88       18.41      0.23 o
   7   5  12        0.04        0.35      0.15 o
   8   5  12        2.11        1.31      0.16 o
   9   5  12        0.84        0.58      0.14 o
   1   6  12        0.04        1.26      0.58 o
   2   6  12        3.57        3.37      0.66 o
   3   6  12        0.09        0.34      0.27 o
   4   6  12        2.37        2.01      0.16 o
   5   6  12        2.01        2.46      0.21 o
   6   6  12        0.16        0.61      0.12 o
   7   6  12        1.61        2.07      0.16 o
   8   6  12        0.23        0.32      0.15 o
   9   6  12        0.00        0.22      0.37 o
   2   7  12        4.20        4.75      0.75 o
   3   7  12       17.47       17.14      1.09 o
   4   7  12        0.77        1.33      0.26 o
   5   7  12        1.28        1.02      0.15 o
   6   7  12        1.87        2.68      0.16 o
   7   7  12        0.02        0.41      0.12 o
   8   7  12        0.08        0.02      0.18 o
   9   7  12        0.01        0.36      0.16 o
   4   8  12        7.27        6.90      0.55 o
   5   8  12        1.73        2.20      0.22 o
   6   8  12        1.70        2.65      0.16 o
   7   8  12        5.28        5.85      0.30 o
   8   8  12        0.24        0.20      0.46 o
   2   1  13        1.86        2.50      0.17 o
   3   1  13        8.73        9.25      0.57 o
   4   1  13        0.91        1.06      0.13 o
   5   1  13        0.38        0.66      0.22 o
   2   2  13        3.43        4.10      0.14 o
   3   2  13        3.63        3.61      0.40 o
   4   2  13        0.58        0.43      0.11 o
   5   2  13        0.06        0.19      0.10 o
   2   3  13        1.65        2.06      0.12 o
   3   3  13       10.19       10.06      0.23 o
   4   3  13        0.01        0.16      0.11 o
   5   3  13        0.03       -0.10      0.11 o
   6   3  13        0.36        0.79      0.13 o
   2   4  13        2.88        3.45      0.34 o
   3   4  13        6.73        6.67      0.70 o
   4   4  13       11.37        9.38      0.82 o
   5   4  13        7.56        8.26      0.78 o
   6   4  13        0.70        0.29      0.17 o
   7   4  13        0.02       -0.09      0.13 o
   3   5  13        1.95        2.40      0.14 o
   4   5  13       21.98       24.81      2.14 o
   5   5  13       13.21       12.41      0.37 o
   6   5  13       67.61       64.26      0.95 o
   7   5  13       10.02        9.09      0.20 o
   4   6  13        0.46        0.33      0.16 o
   5   6  13        1.06        1.68      0.31 o
   6   6  13       46.25       46.53      3.39 o
 
